# Supplementary material for: Large Language Model Recommendations for Empiric Antibiotics Versus Clinician Prescribing: A Non-Interventional Paired Retrospective Antimicrobial Stewardship Analysis
Source: Antibiotics (Basel). 2026 Apr 2;15(4):368. doi: 10.3390/antibiotics15040368 (PMC13113701; doi:10.3390/antibiotics15040368)
Supplement: Supplementary file 1 [file antibiotics-15-00368-s001.zip]

Archive with 21 entries (21 files):
- data_file_s1.xlsx
- data_file_s2_costing.xlsx
- Supplementary_Text_S1.pdf
- Table_S01_CohortFlow.xlsx
- Table_S02_MicroEvaluable_SelectionBiasQC.csv
- Table_S03_GuardrailRules_and_Mapping_revised.xlsx
- Table_S04_NO_ANTIBIOTIC_Cases.xlsx
- Table_S05a_Predictors_LLMimprovement.csv
- Table_S05_Predictors_NonzeroDeltaPenalty.csv
- Table_S06a_Missingness_QC.csv
- Table_S06_Missingness_Map.csv
- Table_S07_Concordance_Summary.csv
- Table_S08_MicroEvaluable_SuccessComposite.csv
- Table_S09_GuardrailComponents_PairedBinary.csv
- Table_S10a_AWaRe_Binaries.csv
- Table_S10b_AWaRe_Transitions.csv
- Table_S10c_AWaRe_Unmapped_QC.csv
- Table_S11_LowRisk_Subgroup.csv
- Table_S12.csv
- Table_S13.pdf
- Table_S1a.pdf
