# Supplementary material for: Large Language Model Recommendations for Empiric Antibiotics Versus Clinician Prescribing: A Non-Interventional Paired Retrospective Antimicrobial Stewardship Analysis
Source: Antibiotics (Basel). 2026 Apr 2;15(4):368. doi: 10.3390/antibiotics15040368 (PMC13113701; doi:10.3390/antibiotics15040368)
Supplement: Supplementary file 1 [file antibiotics-15-00368-s001.zip › data_file_s1.xlsx]

## Sheet: data
screen_id	year	eligible_for_full_review	infection_flag	randomized_order_value	screen_decision_label	non_inclusion_reason_label	enrolled_pre_dedup	removed_by_dedup	final_analytic_inclusion
1	2020	1	1	0,0002286817613	included in final analytic cohort		1	0	1
2	2020	0	1	0,0002334782827	excluded at chart review	non-infectious admission	0	0	0
3	2020	0	1	0,0003518645337	excluded at chart review	non-infectious admission	0	0	0
4	2020	1	1	0,001220474445	included in final analytic cohort		1	0	1
5	2020	1	1	0,002475790724	included in final analytic cohort		1	0	1
6	2020	1	1	0,002486804367	included in final analytic cohort		1	0	1
7	2020	1	1	0,003228827432	included in final analytic cohort		1	0	1
8	2020	0	1	0,003242428352	excluded at chart review	non-infectious admission	0	0	0
9	2020	4	1	0,006784927978	excluded at chart review	missing medication documentation	0	0	0
10	2020	4	1	0,009824775891	excluded at chart review	missing medication documentation	0	0	0
11	2020	4	1	0,01031502983	excluded at chart review	missing medication documentation	0	0	0
12	2020	1	1	0,01080335214	included in final analytic cohort		1	0	1
13	2020	4	1	0,01086774711	excluded at chart review	missing medication documentation	0	0	0
14	2020	0	1	0,01234739903	excluded at chart review	non-infectious admission	0	0	0
15	2020	1	1	0,01351077695	included in final analytic cohort		1	0	1
16	2020	1	1	0,01461642885	included in final analytic cohort		1	0	1
17	2020	1	1	0,01512869877	included in final analytic cohort		1	0	1
18	2020	0	1	0,01602646751	excluded at chart review	non-infectious admission	0	0	0
19	2020	1	1	0,01614826227	included in final analytic cohort		1	0	1
20	2020	1	1	0,01663736578	included in final analytic cohort		1	0	1
21	2020	1	1	0,01757918494	included in final analytic cohort		1	0	1
22	2020	0	1	0,01867815772	excluded at chart review	non-infectious admission	0	0	0
23	2020	1	1	0,01885003476	included in final analytic cohort		1	0	1
24	2020	1	1	0,0190861203	included in final analytic cohort		1	0	1
25	2020	1	1	0,01936326176	included in final analytic cohort		1	0	1
26	2020	1	1	0,02064018771	included in final analytic cohort		1	0	1
27	2020	1	1	0,02103174495	included in final analytic cohort		1	0	1
28	2020	1	1	0,02227735018	included in final analytic cohort		1	0	1
29	2020	1	1	0,02292373255	included in final analytic cohort		1	0	1
30	2020	1	1	0,02338992848	included in final analytic cohort		1	0	1
31	2020	0	1	0,02358878334	excluded at chart review	non-infectious admission	0	0	0
32	2020	4	1	0,02381032275	excluded at chart review	missing medication documentation	0	0	0
33	2020	1	1	0,02422161534	included in final analytic cohort		1	0	1
34	2020	5	1	0,02565030037	removed by prespecified deduplication	deduplication	1	1	0
35	2020	1	1	0,02799422972	included in final analytic cohort		1	0	1
36	2020	1	1	0,02877218447	included in final analytic cohort		1	0	1
37	2020	1	1	0,03066498006	included in final analytic cohort		1	0	1
38	2020	1	1	0,03083548476	included in final analytic cohort		1	0	1
39	2020	1	1	0,03142478089	included in final analytic cohort		1	0	1
40	2020	1	1	0,03199753582	included in final analytic cohort		1	0	1
41	2020	1	1	0,03372760261	included in final analytic cohort		1	0	1
42	2020	1	1	0,03561313887	included in final analytic cohort		1	0	1
43	2020	1	1	0,03581133357	included in final analytic cohort		1	0	1
44	2020	0	1	0,03625993134	excluded at chart review	non-infectious admission	0	0	0
45	2020	1	1	0,03648047569	included in final analytic cohort		1	0	1
46	2020	1	1	0,03670488967	included in final analytic cohort		1	0	1
47	2020	1	1	0,03691515759	included in final analytic cohort		1	0	1
48	2020	1	1	0,03754590525	included in final analytic cohort		1	0	1
49	2020	0	1	0,03942614263	excluded at chart review	non-infectious admission	0	0	0
50	2020	0	1	0,0400670489	excluded at chart review	non-infectious admission	0	0	0
51	2020	1	1	0,04043974882	included in final analytic cohort		1	0	1
52	2020	1	1	0,04204431523	included in final analytic cohort		1	0	1
53	2020	1	1	0,04257182445	included in final analytic cohort		1	0	1
54	2020	1	1	0,04258867487	included in final analytic cohort		1	0	1
55	2020	1	1	0,04261398766	included in final analytic cohort		1	0	1
56	2020	1	1	0,0428729618	included in final analytic cohort		1	0	1
57	2020	1	1	0,04329434163	included in final analytic cohort		1	0	1
58	2020	0	1	0,04367723913	excluded at chart review	non-infectious admission	0	0	0
59	2020	1	1	0,04506397314	included in final analytic cohort		1	0	1
60	2020	0	1	0,04614525013	excluded at chart review	non-infectious admission	0	0	0
61	2020	1	1	0,04642909239	included in final analytic cohort		1	0	1
62	2020	1	1	0,04693508275	included in final analytic cohort		1	0	1
63	2020	1	1	0,04734152338	included in final analytic cohort		1	0	1
64	2020	1	1	0,04957753184	included in final analytic cohort		1	0	1
65	2020	0	1	0,0503083635	excluded at chart review	non-infectious admission	0	0	0
66	2020	1	1	0,0517144766	included in final analytic cohort		1	0	1
67	2020	1	1	0,05219711099	included in final analytic cohort		1	0	1
68	2020	1	1	0,05301415693	included in final analytic cohort		1	0	1
69	2020	1	1	0,05360582292	included in final analytic cohort		1	0	1
70	2020	1	1	0,05427149737	included in final analytic cohort		1	0	1
71	2020	1	1	0,05435377327	included in final analytic cohort		1	0	1
72	2020	1	1	0,05514200402	included in final analytic cohort		1	0	1
73	2020	1	1	0,05616222225	included in final analytic cohort		1	0	1
74	2020	1	1	0,05636517231	included in final analytic cohort		1	0	1
75	2020	1	1	0,05655601551	included in final analytic cohort		1	0	1
76	2020	1	1	0,05803895059	included in final analytic cohort		1	0	1
77	2020	1	1	0,06116356837	included in final analytic cohort		1	0	1
78	2020	1	1	0,06157337085	included in final analytic cohort		1	0	1
79	2020	1	1	0,06189657455	included in final analytic cohort		1	0	1
80	2020	0	1	0,06210777175	excluded at chart review	non-infectious admission	0	0	0
81	2020	1	1	0,0633868925	included in final analytic cohort		1	0	1
82	2020	1	1	0,06341164908	included in final analytic cohort		1	0	1
83	2020	1	1	0,06378794938	included in final analytic cohort		1	0	1
84	2020	1	1	0,06383203091	included in final analytic cohort		1	0	1
85	2020	0	1	0,06601213051	excluded at chart review	non-infectious admission	0	0	0
86	2020	1	1	0,06614736857	included in final analytic cohort		1	0	1
87	2020	1	1	0,0663061997	included in final analytic cohort		1	0	1
88	2020	1	1	0,06637750268	included in final analytic cohort		1	0	1
89	2020	1	1	0,0680291584	included in final analytic cohort		1	0	1
90	2020	1	1	0,06878628863	included in final analytic cohort		1	0	1
91	2020	1	1	0,0687897421	included in final analytic cohort		1	0	1
92	2020	1	1	0,06905156313	included in final analytic cohort		1	0	1
93	2020	1	1	0,06919034201	included in final analytic cohort		1	0	1
94	2020	1	1	0,06935500243	included in final analytic cohort		1	0	1
95	2020	1	1	0,07017084468	included in final analytic cohort		1	0	1
96	2020	1	1	0,07152385364	included in final analytic cohort		1	0	1
97	2020	1	1	0,07169774485	included in final analytic cohort		1	0	1
98	2020	1	1	0,07191334096	included in final analytic cohort		1	0	1
99	2020	1	1	0,07229874676	included in final analytic cohort		1	0	1
100	2020	1	1	0,07328604106	included in final analytic cohort		1	0	1
101	2020	1	1	0,07352677339	included in final analytic cohort		1	0	1
102	2020	1	1	0,07416215983	included in final analytic cohort		1	0	1
103	2020	1	1	0,0744081954	included in final analytic cohort		1	0	1
104	2020	5	1	0,07793033567	removed by prespecified deduplication	deduplication	1	1	0
105	2020	1	1	0,07821155094	included in final analytic cohort		1	0	1
106	2020	1	1	0,07834663012	included in final analytic cohort		1	0	1
107	2020	1	1	0,07976367883	included in final analytic cohort		1	0	1
108	2020	1	1	0,08007248781	included in final analytic cohort		1	0	1
109	2020	0	1	0,08245684151	excluded at chart review	non-infectious admission	0	0	0
110	2020	1	1	0,08306499574	included in final analytic cohort		1	0	1
111	2020	1	1	0,08480053341	included in final analytic cohort		1	0	1
112	2020	1	1	0,0848894202	included in final analytic cohort		1	0	1
113	2020	1	1	0,08586876781	included in final analytic cohort		1	0	1
114	2020	0	1	0,0863885436	excluded at chart review	non-infectious admission	0	0	0
115	2020	0	1	0,08748494208	excluded at chart review	non-infectious admission	0	0	0
116	2020	1	1	0,08816503325	included in final analytic cohort		1	0	1
117	2020	1	1	0,0882872222	included in final analytic cohort		1	0	1
118	2020	1	1	0,08869576348	included in final analytic cohort		1	0	1
119	2020	0	1	0,090765117	excluded at chart review	non-infectious admission	0	0	0
120	2020	1	1	0,09110612487	included in final analytic cohort		1	0	1
121	2020	1	1	0,09140740439	included in final analytic cohort		1	0	1
122	2020	1	1	0,09248884034	included in final analytic cohort		1	0	1
123	2020	1	1	0,09287903335	included in final analytic cohort		1	0	1
124	2020	1	1	0,1758953661	included in final analytic cohort		1	0	1
125	2020	1	1	0,1761376821	included in final analytic cohort		1	0	1
126	2020	0	1	0,2787983444	excluded at chart review	non-infectious admission	0	0	0
127	2020	1	1	0,4706864629	included in final analytic cohort		1	0	1
128	2020	0	1	0,7403272755	excluded at chart review	non-infectious admission	0	0	0
129	2020	0	1	0,8214199169	excluded at chart review	non-infectious admission	0	0	0
130	2020	0	1	0,9903441759	excluded at chart review	non-infectious admission	0	0	0
131	2021	1	1	0,000896888279	included in final analytic cohort		1	0	1
132	2021	1	1	0,001325650991	included in final analytic cohort		1	0	1
133	2021	1	1	0,001338613205	included in final analytic cohort		1	0	1
134	2021	1	1	0,002418008218	included in final analytic cohort		1	0	1
135	2021	2	1	0,002435482048	excluded at chart review	no systemic antibiotics initiated within first 24 h	0	0	0
136	2021	2	1	0,004188122475	excluded at chart review	no systemic antibiotics initiated within first 24 h	0	0	0
137	2021	1	1	0,004250917976	included in final analytic cohort		1	0	1
138	2021	1	1	0,004713204532	included in final analytic cohort		1	0	1
139	2021	2	1	0,004729623496	excluded at chart review	no systemic antibiotics initiated within first 24 h	0	0	0
140	2021	1	1	0,004738998607	included in final analytic cohort		1	0	1
141	2021	1	1	0,005316053957	included in final analytic cohort		1	0	1
142	2021	1	1	0,006098293539	included in final analytic cohort		1	0	1
143	2021	2	1	0,006111993645	excluded at chart review	no systemic antibiotics initiated within first 24 h	0	0	0
144	2021	1	1	0,00623646111	included in final analytic cohort		1	0	1
145	2021	2	1	0,006603493286	excluded at chart review	no systemic antibiotics initiated within first 24 h	0	0	0
146	2021	1	1	0,007706047735	included in final analytic cohort		1	0	1
147	2021	1	1	0,007724996074	included in final analytic cohort		1	0	1
148	2021	0	1	0,008253850106	excluded at chart review	non-infectious admission	0	0	0
149	2021	0	1	0,009064048724	excluded at chart review	non-infectious admission	0	0	0
150	2021	1	1	0,009714060051	included in final analytic cohort		1	0	1
151	2021	2	1	0,01011518818	excluded at chart review	no systemic antibiotics initiated within first 24 h	0	0	0
152	2021	2	1	0,01153760484	excluded at chart review	no systemic antibiotics initiated within first 24 h	0	0	0
153	2021	1	1	0,01221928402	included in final analytic cohort		1	0	1
154	2021	2	1	0,01283983651	excluded at chart review	no systemic antibiotics initiated within first 24 h	0	0	0
155	2021	2	1	0,01378144375	excluded at chart review	no systemic antibiotics initiated within first 24 h	0	0	0
156	2021	1	1	0,01380477556	included in final analytic cohort		1	0	1
157	2021	1	1	0,01544475331	included in final analytic cohort		1	0	1
158	2021	1	1	0,01581737363	included in final analytic cohort		1	0	1
159	2021	2	1	0,01617506402	excluded at chart review	no systemic antibiotics initiated within first 24 h	0	0	0
160	2021	1	1	0,01659017898	included in final analytic cohort		1	0	1
161	2021	1	1	0,01786752525	included in final analytic cohort		1	0	1
162	2021	1	1	0,0191176148	included in final analytic cohort		1	0	1
163	2021	1	1	0,0192304126	included in final analytic cohort		1	0	1
164	2021	2	1	0,01947986402	excluded at chart review	no systemic antibiotics initiated within first 24 h	0	0	0
165	2021	1	1	0,01966020932	included in final analytic cohort		1	0	1
166	2021	1	1	0,02016448597	included in final analytic cohort		1	0	1
167	2021	1	1	0,02205670244	included in final analytic cohort		1	0	1
168	2021	2	1	0,02212028867	excluded at chart review	no systemic antibiotics initiated within first 24 h	0	0	0
169	2021	1	1	0,02342784419	included in final analytic cohort		1	0	1
170	2021	1	1	0,0234677942	included in final analytic cohort		1	0	1
171	2021	1	1	0,02398383014	included in final analytic cohort		1	0	1
172	2021	2	1	0,02484426709	excluded at chart review	no systemic antibiotics initiated within first 24 h	0	0	0
173	2021	2	1	0,02490156518	excluded at chart review	no systemic antibiotics initiated within first 24 h	0	0	0
174	2021	1	1	0,02518722065	included in final analytic cohort		1	0	1
175	2021	1	1	0,02543473704	included in final analytic cohort		1	0	1
176	2021	2	1	0,02732037764	excluded at chart review	no systemic antibiotics initiated within first 24 h	0	0	0
177	2021	2	1	0,02754088254	excluded at chart review	no systemic antibiotics initiated within first 24 h	0	0	0
178	2021	2	1	0,02786872983	excluded at chart review	no systemic antibiotics initiated within first 24 h	0	0	0
179	2021	1	1	0,02788470884	included in final analytic cohort		1	0	1
180	2021	1	1	0,02848237637	included in final analytic cohort		1	0	1
181	2021	1	1	0,02885340182	included in final analytic cohort		1	0	1
182	2021	1	1	0,02985884101	included in final analytic cohort		1	0	1
183	2021	1	1	0,03015106143	included in final analytic cohort		1	0	1
184	2021	2	1	0,03031906007	excluded at chart review	no systemic antibiotics initiated within first 24 h	0	0	0
185	2021	1	1	0,03039129736	included in final analytic cohort		1	0	1
186	2021	1	1	0,03090373661	included in final analytic cohort		1	0	1
187	2021	2	1	0,03176004503	excluded at chart review	no systemic antibiotics initiated within first 24 h	0	0	0
188	2021	2	1	0,03230130785	excluded at chart review	no systemic antibiotics initiated within first 24 h	0	0	0
189	2021	1	1	0,03341737763	included in final analytic cohort		1	0	1
190	2021	1	1	0,03399366656	included in final analytic cohort		1	0	1
191	2021	1	1	0,03406149509	included in final analytic cohort		1	0	1
192	2021	1	1	0,03439424692	included in final analytic cohort		1	0	1
193	2021	2	1	0,03541735828	excluded at chart review	no systemic antibiotics initiated within first 24 h	0	0	0
194	2021	1	1	0,03691477324	included in final analytic cohort		1	0	1
195	2021	1	1	0,03861717672	included in final analytic cohort		1	0	1
196	2021	2	1	0,03874354906	excluded at chart review	no systemic antibiotics initiated within first 24 h	0	0	0
197	2021	2	1	0,0391249904	excluded at chart review	no systemic antibiotics initiated within first 24 h	0	0	0
198	2021	1	1	0,04036227432	included in final analytic cohort		1	0	1
199	2021	2	1	0,040604322	excluded at chart review	no systemic antibiotics initiated within first 24 h	0	0	0
200	2021	2	1	0,04089792453	excluded at chart review	no systemic antibiotics initiated within first 24 h	0	0	0
201	2021	2	1	0,04186059223	excluded at chart review	no systemic antibiotics initiated within first 24 h	0	0	0
202	2021	2	1	0,04195845787	excluded at chart review	no systemic antibiotics initiated within first 24 h	0	0	0
203	2021	1	1	0,04298519432	included in final analytic cohort		1	0	1
204	2021	1	1	0,04504295357	included in final analytic cohort		1	0	1
205	2021	1	1	0,04530783579	included in final analytic cohort		1	0	1
206	2021	2	1	0,04625774135	excluded at chart review	no systemic antibiotics initiated within first 24 h	0	0	0
207	2021	0	1	0,04805207637	excluded at chart review	non-infectious admission	0	0	0
208	2021	1	1	0,04834343751	included in final analytic cohort		1	0	1
209	2021	0	1	0,04873107829	excluded at chart review	non-infectious admission	0	0	0
210	2021	2	1	0,05090063257	excluded at chart review	no systemic antibiotics initiated within first 24 h	0	0	0
211	2021	2	1	0,05092372252	excluded at chart review	no systemic antibiotics initiated within first 24 h	0	0	0
212	2021	2	1	0,05159724694	excluded at chart review	no systemic antibiotics initiated within first 24 h	0	0	0
213	2021	2	1	0,05263809033	excluded at chart review	no systemic antibiotics initiated within first 24 h	0	0	0
214	2021	1	1	0,0532585515	included in final analytic cohort		1	0	1
215	2021	1	1	0,05360278826	included in final analytic cohort		1	0	1
216	2021	1	1	0,05366716123	included in final analytic cohort		1	0	1
217	2021	1	1	0,05529730088	included in final analytic cohort		1	0	1
218	2021	1	1	0,05539998532	included in final analytic cohort		1	0	1
219	2021	2	1	0,05615877901	excluded at chart review	no systemic antibiotics initiated within first 24 h	0	0	0
220	2021	4	1	0,05656602562	excluded at chart review	missing medication documentation	0	0	0
221	2021	2	1	0,05671714467	excluded at chart review	no systemic antibiotics initiated within first 24 h	0	0	0
222	2021	1	1	0,05708849239	included in final analytic cohort		1	0	1
223	2021	1	1	0,05744239509	included in final analytic cohort		1	0	1
224	2021	1	1	0,05793374598	included in final analytic cohort		1	0	1
225	2021	2	1	0,05853716505	excluded at chart review	no systemic antibiotics initiated within first 24 h	0	0	0
226	2021	2	1	0,05994757737	excluded at chart review	no systemic antibiotics initiated within first 24 h	0	0	0
227	2021	4	1	0,0600899695	excluded at chart review	missing medication documentation	0	0	0
228	2021	2	1	0,06024129432	excluded at chart review	no systemic antibiotics initiated within first 24 h	0	0	0
229	2021	1	1	0,06080363317	included in final analytic cohort		1	0	1
230	2021	1	1	0,06270892779	included in final analytic cohort		1	0	1
231	2021	1	1	0,06296679566	included in final analytic cohort		1	0	1
232	2021	4	1	0,06416283458	excluded at chart review	missing medication documentation	0	0	0
233	2021	1	1	0,06452823788	included in final analytic cohort		1	0	1
234	2021	1	1	0,06463654877	included in final analytic cohort		1	0	1
235	2021	2	1	0,06479053903	excluded at chart review	no systemic antibiotics initiated within first 24 h	0	0	0
236	2021	2	1	0,06493491129	excluded at chart review	no systemic antibiotics initiated within first 24 h	0	0	0
237	2021	2	1	0,06595998197	excluded at chart review	no systemic antibiotics initiated within first 24 h	0	0	0
238	2021	2	1	0,06630649829	excluded at chart review	no systemic antibiotics initiated within first 24 h	0	0	0
239	2021	2	1	0,06643857768	excluded at chart review	no systemic antibiotics initiated within first 24 h	0	0	0
240	2021	2	1	0,0668117613	excluded at chart review	no systemic antibiotics initiated within first 24 h	0	0	0
241	2021	1	1	0,06833269578	included in final analytic cohort		1	0	1
242	2021	2	1	0,06863689336	excluded at chart review	no systemic antibiotics initiated within first 24 h	0	0	0
243	2021	2	1	0,0688781851	excluded at chart review	no systemic antibiotics initiated within first 24 h	0	0	0
244	2021	2	1	0,06965765581	excluded at chart review	no systemic antibiotics initiated within first 24 h	0	0	0
245	2021	1	1	0,07159490778	included in final analytic cohort		1	0	1
246	2021	1	1	0,07176337573	included in final analytic cohort		1	0	1
247	2021	4	1	0,07218602752	excluded at chart review	missing medication documentation	0	0	0
248	2021	2	1	0,07235027658	excluded at chart review	no systemic antibiotics initiated within first 24 h	0	0	0
249	2021	1	1	0,0733645177	included in final analytic cohort		1	0	1
250	2021	1	1	0,07394338254	included in final analytic cohort		1	0	1
251	2021	1	1	0,07411266724	included in final analytic cohort		1	0	1
252	2021	2	1	0,07494247274	excluded at chart review	no systemic antibiotics initiated within first 24 h	0	0	0
253	2021	2	1	0,07564965724	excluded at chart review	no systemic antibiotics initiated within first 24 h	0	0	0
254	2021	2	1	0,07615418548	excluded at chart review	no systemic antibiotics initiated within first 24 h	0	0	0
255	2021	2	1	0,07634806437	excluded at chart review	no systemic antibiotics initiated within first 24 h	0	0	0
256	2021	2	1	0,07701168867	excluded at chart review	no systemic antibiotics initiated within first 24 h	0	0	0
257	2021	2	1	0,07847209263	excluded at chart review	no systemic antibiotics initiated within first 24 h	0	0	0
258	2021	2	1	0,0808093946	excluded at chart review	no systemic antibiotics initiated within first 24 h	0	0	0
259	2021	1	1	0,08240969883	included in final analytic cohort		1	0	1
260	2021	2	1	0,08262861939	excluded at chart review	no systemic antibiotics initiated within first 24 h	0	0	0
261	2021	4	1	0,08316733247	excluded at chart review	missing medication documentation	0	0	0
262	2021	1	1	0,08360333858	included in final analytic cohort		1	0	1
263	2021	2	1	0,08362170586	excluded at chart review	no systemic antibiotics initiated within first 24 h	0	0	0
264	2021	2	1	0,08437752019	excluded at chart review	no systemic antibiotics initiated within first 24 h	0	0	0
265	2021	1	1	0,08492005532	included in final analytic cohort		1	0	1
266	2021	2	1	0,08550369346	excluded at chart review	no systemic antibiotics initiated within first 24 h	0	0	0
267	2021	1	1	0,08704180483	included in final analytic cohort		1	0	1
268	2021	2	1	0,08917663178	excluded at chart review	no systemic antibiotics initiated within first 24 h	0	0	0
269	2021	2	1	0,09059922982	excluded at chart review	no systemic antibiotics initiated within first 24 h	0	0	0
270	2021	1	1	0,09090740433	included in final analytic cohort		1	0	1
271	2021	1	1	0,09132916984	included in final analytic cohort		1	0	1
272	2021	0	1	0,093831843	excluded at chart review	non-infectious admission	0	0	0
273	2021	1	1	0,09546359317	included in final analytic cohort		1	0	1
274	2021	1	1	0,09770666545	included in final analytic cohort		1	0	1
275	2021	1	1	0,09789038245	included in final analytic cohort		1	0	1
276	2021	2	1	0,09818602858	excluded at chart review	no systemic antibiotics initiated within first 24 h	0	0	0
277	2021	1	1	0,1003011368	included in final analytic cohort		1	0	1
278	2021	1	1	0,1010370082	included in final analytic cohort		1	0	1
279	2021	2	1	0,101582071	excluded at chart review	no systemic antibiotics initiated within first 24 h	0	0	0
280	2021	2	1	0,1019072766	excluded at chart review	no systemic antibiotics initiated within first 24 h	0	0	0
281	2021	2	1	0,101951463	excluded at chart review	no systemic antibiotics initiated within first 24 h	0	0	0
282	2021	2	1	0,1022552718	excluded at chart review	no systemic antibiotics initiated within first 24 h	0	0	0
283	2021	1	1	0,1028894312	included in final analytic cohort		1	0	1
284	2021	1	1	0,1034246724	included in final analytic cohort		1	0	1
285	2021	1	1	0,1036933297	included in final analytic cohort		1	0	1
286	2021	2	1	0,1037804804	excluded at chart review	no systemic antibiotics initiated within first 24 h	0	0	0
287	2021	2	1	0,1052369306	excluded at chart review	no systemic antibiotics initiated within first 24 h	0	0	0
288	2021	2	1	0,1055513835	excluded at chart review	no systemic antibiotics initiated within first 24 h	0	0	0
289	2021	2	1	0,1055777703	excluded at chart review	no systemic antibiotics initiated within first 24 h	0	0	0
290	2021	1	1	0,1055850787	included in final analytic cohort		1	0	1
291	2021	2	1	0,1057403825	excluded at chart review	no systemic antibiotics initiated within first 24 h	0	0	0
292	2021	2	1	0,105988924	excluded at chart review	no systemic antibiotics initiated within first 24 h	0	0	0
293	2021	1	1	0,1067450604	included in final analytic cohort		1	0	1
294	2021	2	1	0,1079337673	excluded at chart review	no systemic antibiotics initiated within first 24 h	0	0	0
295	2021	2	1	0,1083718251	excluded at chart review	no systemic antibiotics initiated within first 24 h	0	0	0
296	2021	2	1	0,1090450907	excluded at chart review	no systemic antibiotics initiated within first 24 h	0	0	0
297	2021	2	1	0,1093663105	excluded at chart review	no systemic antibiotics initiated within first 24 h	0	0	0
298	2021	0	1	0,1099817179	excluded at chart review	non-infectious admission	0	0	0
299	2021	2	1	0,1103226519	excluded at chart review	no systemic antibiotics initiated within first 24 h	0	0	0
300	2021	1	1	0,1108099817	included in final analytic cohort		1	0	1
301	2021	4	1	0,1115046459	excluded at chart review	missing medication documentation	0	0	0
302	2021	2	1	0,1115375044	excluded at chart review	no systemic antibiotics initiated within first 24 h	0	0	0
303	2021	1	1	0,111789389	included in final analytic cohort		1	0	1
304	2021	1	1	0,112164919	included in final analytic cohort		1	0	1
305	2021	2	1	0,1142824693	excluded at chart review	no systemic antibiotics initiated within first 24 h	0	0	0
306	2021	2	1	0,114777392	excluded at chart review	no systemic antibiotics initiated within first 24 h	0	0	0
307	2021	0	1	0,1154488727	excluded at chart review	non-infectious admission	0	0	0
308	2021	1	1	0,1162491237	included in final analytic cohort		1	0	1
309	2021	2	1	0,1171036695	excluded at chart review	no systemic antibiotics initiated within first 24 h	0	0	0
310	2021	2	1	0,1173234091	excluded at chart review	no systemic antibiotics initiated within first 24 h	0	0	0
311	2021	1	1	0,117526255	included in final analytic cohort		1	0	1
312	2021	2	1	0,1175657508	excluded at chart review	no systemic antibiotics initiated within first 24 h	0	0	0
313	2021	1	1	0,1181839811	included in final analytic cohort		1	0	1
314	2021	4	1	0,1184567005	excluded at chart review	missing medication documentation	0	0	0
315	2021	2	1	0,1187171434	excluded at chart review	no systemic antibiotics initiated within first 24 h	0	0	0
316	2021	1	1	0,1191599077	included in final analytic cohort		1	0	1
317	2021	1	1	0,1193531984	included in final analytic cohort		1	0	1
318	2021	1	1	0,1203312903	included in final analytic cohort		1	0	1
319	2021	2	1	0,1214456491	excluded at chart review	no systemic antibiotics initiated within first 24 h	0	0	0
320	2021	1	1	0,1218651164	included in final analytic cohort		1	0	1
321	2021	4	1	0,1221924763	excluded at chart review	missing medication documentation	0	0	0
322	2021	1	1	0,1265483326	included in final analytic cohort		1	0	1
323	2021	1	1	0,1265932171	included in final analytic cohort		1	0	1
324	2021	2	1	0,1273522132	excluded at chart review	no systemic antibiotics initiated within first 24 h	0	0	0
325	2021	0	1	0,1275162223	excluded at chart review	non-infectious admission	0	0	0
326	2021	2	1	0,1290782943	excluded at chart review	no systemic antibiotics initiated within first 24 h	0	0	0
327	2021	2	1	0,1291437892	excluded at chart review	no systemic antibiotics initiated within first 24 h	0	0	0
328	2021	1	1	0,1293851365	included in final analytic cohort		1	0	1
329	2021	1	1	0,1298940751	included in final analytic cohort		1	0	1
330	2021	4	1	0,1306398991	excluded at chart review	missing medication documentation	0	0	0
331	2021	2	1	0,1323811285	excluded at chart review	no systemic antibiotics initiated within first 24 h	0	0	0
332	2021	1	1	0,1333287645	included in final analytic cohort		1	0	1
333	2021	4	1	0,1336017017	excluded at chart review	missing medication documentation	0	0	0
334	2021	1	1	0,1338951009	included in final analytic cohort		1	0	1
335	2021	2	1	0,1339224872	excluded at chart review	no systemic antibiotics initiated within first 24 h	0	0	0
336	2021	2	1	0,1344166505	excluded at chart review	no systemic antibiotics initiated within first 24 h	0	0	0
337	2021	2	1	0,134777901	excluded at chart review	no systemic antibiotics initiated within first 24 h	0	0	0
338	2021	1	1	0,1349690107	included in final analytic cohort		1	0	1
339	2021	2	1	0,1355081312	excluded at chart review	no systemic antibiotics initiated within first 24 h	0	0	0
340	2021	2	1	0,1359252581	excluded at chart review	no systemic antibiotics initiated within first 24 h	0	0	0
341	2021	2	1	0,1372205198	excluded at chart review	no systemic antibiotics initiated within first 24 h	0	0	0
342	2021	2	1	0,1405755031	excluded at chart review	no systemic antibiotics initiated within first 24 h	0	0	0
343	2021	2	1	0,1406661211	excluded at chart review	no systemic antibiotics initiated within first 24 h	0	0	0
344	2021	2	1	0,1415926089	excluded at chart review	no systemic antibiotics initiated within first 24 h	0	0	0
345	2021	2	1	0,1416222716	excluded at chart review	no systemic antibiotics initiated within first 24 h	0	0	0
346	2021	2	1	0,1435823552	excluded at chart review	no systemic antibiotics initiated within first 24 h	0	0	0
347	2021	2	1	0,1438130489	excluded at chart review	no systemic antibiotics initiated within first 24 h	0	0	0
348	2021	2	1	0,1449442505	excluded at chart review	no systemic antibiotics initiated within first 24 h	0	0	0
349	2021	2	1	0,1477901889	excluded at chart review	no systemic antibiotics initiated within first 24 h	0	0	0
350	2021	2	1	0,1492100458	excluded at chart review	no systemic antibiotics initiated within first 24 h	0	0	0
351	2021	2	1	0,1494896291	excluded at chart review	no systemic antibiotics initiated within first 24 h	0	0	0
352	2021	4	1	0,14991851	excluded at chart review	missing medication documentation	0	0	0
353	2021	2	1	0,1502612758	excluded at chart review	no systemic antibiotics initiated within first 24 h	0	0	0
354	2021	4	1	0,1519276934	excluded at chart review	missing medication documentation	0	0	0
355	2021	2	1	0,1528968983	excluded at chart review	no systemic antibiotics initiated within first 24 h	0	0	0
356	2021	0	1	0,1554017609	excluded at chart review	non-infectious admission	0	0	0
357	2021	2	1	0,1563681658	excluded at chart review	no systemic antibiotics initiated within first 24 h	0	0	0
358	2021	2	1	0,1574495996	excluded at chart review	no systemic antibiotics initiated within first 24 h	0	0	0
359	2021	2	1	0,1587577871	excluded at chart review	no systemic antibiotics initiated within first 24 h	0	0	0
360	2021	4	1	0,1591454108	excluded at chart review	missing medication documentation	0	0	0
361	2021	2	1	0,1598958767	excluded at chart review	no systemic antibiotics initiated within first 24 h	0	0	0
362	2021	2	1	0,1615019492	excluded at chart review	no systemic antibiotics initiated within first 24 h	0	0	0
363	2021	2	1	0,1640781723	excluded at chart review	no systemic antibiotics initiated within first 24 h	0	0	0
364	2021	2	1	0,1697845582	excluded at chart review	no systemic antibiotics initiated within first 24 h	0	0	0
365	2021	2	1	0,1718301721	excluded at chart review	no systemic antibiotics initiated within first 24 h	0	0	0
366	2021	2	1	0,1728665521	excluded at chart review	no systemic antibiotics initiated within first 24 h	0	0	0
367	2022	1	1	0,0005375902153	included in final analytic cohort		1	0	1
368	2022	2	1	0,0007334079546	excluded at chart review	no systemic antibiotics initiated within first 24 h	0	0	0
369	2022	1	1	0,001151273026	included in final analytic cohort		1	0	1
370	2022	2	1	0,002392763596	excluded at chart review	no systemic antibiotics initiated within first 24 h	0	0	0
371	2022	1	1	0,002558125894	included in final analytic cohort		1	0	1
372	2022	1	1	0,003850703592	included in final analytic cohort		1	0	1
373	2022	2	1	0,004232306349	excluded at chart review	no systemic antibiotics initiated within first 24 h	0	0	0
374	2022	1	1	0,005238974674	included in final analytic cohort		1	0	1
375	2022	2	1	0,005251499741	excluded at chart review	no systemic antibiotics initiated within first 24 h	0	0	0
376	2022	1	1	0,005717194652	included in final analytic cohort		1	0	1
377	2022	1	1	0,00702713459	included in final analytic cohort		1	0	1
378	2022	1	1	0,008649652925	included in final analytic cohort		1	0	1
379	2022	1	1	0,008786928336	included in final analytic cohort		1	0	1
380	2022	1	1	0,01054881225	included in final analytic cohort		1	0	1
381	2022	1	1	0,01111488295	included in final analytic cohort		1	0	1
382	2022	2	1	0,01169017193	excluded at chart review	no systemic antibiotics initiated within first 24 h	0	0	0
383	2022	1	1	0,01370497822	included in final analytic cohort		1	0	1
384	2022	1	1	0,01564090312	included in final analytic cohort		1	0	1
385	2022	1	1	0,01604498486	included in final analytic cohort		1	0	1
386	2022	1	1	0,01674578388	included in final analytic cohort		1	0	1
387	2022	1	1	0,01685925714	included in final analytic cohort		1	0	1
388	2022	1	1	0,01689672884	included in final analytic cohort		1	0	1
389	2022	1	1	0,01715411349	included in final analytic cohort		1	0	1
390	2022	1	1	0,01886157245	included in final analytic cohort		1	0	1
391	2022	2	1	0,01917060578	excluded at chart review	no systemic antibiotics initiated within first 24 h	0	0	0
392	2022	1	1	0,02250193671	included in final analytic cohort		1	0	1
393	2022	1	1	0,02251858487	included in final analytic cohort		1	0	1
394	2022	1	1	0,02265452193	included in final analytic cohort		1	0	1
395	2022	2	1	0,02351552731	excluded at chart review	no systemic antibiotics initiated within first 24 h	0	0	0
396	2022	2	1	0,02413631584	excluded at chart review	no systemic antibiotics initiated within first 24 h	0	0	0
397	2022	2	1	0,02417563737	excluded at chart review	no systemic antibiotics initiated within first 24 h	0	0	0
398	2022	1	1	0,0251759049	included in final analytic cohort		1	0	1
399	2022	1	1	0,02700573383	included in final analytic cohort		1	0	1
400	2022	1	1	0,02793279442	included in final analytic cohort		1	0	1
401	2022	2	1	0,02810711261	excluded at chart review	no systemic antibiotics initiated within first 24 h	0	0	0
402	2022	1	1	0,02855512411	included in final analytic cohort		1	0	1
403	2022	1	1	0,02868957358	included in final analytic cohort		1	0	1
404	2022	1	1	0,02899330453	included in final analytic cohort		1	0	1
405	2022	2	1	0,02901760207	excluded at chart review	no systemic antibiotics initiated within first 24 h	0	0	0
406	2022	1	1	0,0292045299	included in final analytic cohort		1	0	1
407	2022	1	1	0,03025110569	included in final analytic cohort		1	0	1
408	2022	0	1	0,03040923253	excluded at chart review	non-infectious admission	0	0	0
409	2022	1	1	0,03044913015	included in final analytic cohort		1	0	1
410	2022	2	1	0,03309473522	excluded at chart review	no systemic antibiotics initiated within first 24 h	0	0	0
411	2022	2	1	0,0339322353	excluded at chart review	no systemic antibiotics initiated within first 24 h	0	0	0
412	2022	1	1	0,03590112627	included in final analytic cohort		1	0	1
413	2022	4	1	0,03624354533	excluded at chart review	missing medication documentation	0	0	0
414	2022	1	1	0,03634196328	included in final analytic cohort		1	0	1
415	2022	1	1	0,03671589702	included in final analytic cohort		1	0	1
416	2022	1	1	0,03684201979	included in final analytic cohort		1	0	1
417	2022	1	1	0,03856109305	included in final analytic cohort		1	0	1
418	2022	2	1	0,03912550782	excluded at chart review	no systemic antibiotics initiated within first 24 h	0	0	0
419	2022	2	1	0,04137626601	excluded at chart review	no systemic antibiotics initiated within first 24 h	0	0	0
420	2022	1	1	0,04305405791	included in final analytic cohort		1	0	1
421	2022	2	1	0,04355522236	excluded at chart review	no systemic antibiotics initiated within first 24 h	0	0	0
422	2022	2	1	0,04367767963	excluded at chart review	no systemic antibiotics initiated within first 24 h	0	0	0
423	2022	2	1	0,04447696904	excluded at chart review	no systemic antibiotics initiated within first 24 h	0	0	0
424	2022	1	1	0,04498262972	included in final analytic cohort		1	0	1
425	2022	1	1	0,04581675586	included in final analytic cohort		1	0	1
426	2022	2	1	0,04624689584	excluded at chart review	no systemic antibiotics initiated within first 24 h	0	0	0
427	2022	1	1	0,04785648793	included in final analytic cohort		1	0	1
428	2022	1	1	0,04820914072	included in final analytic cohort		1	0	1
429	2022	1	1	0,0485559452	included in final analytic cohort		1	0	1
430	2022	2	1	0,05125421896	excluded at chart review	no systemic antibiotics initiated within first 24 h	0	0	0
431	2022	1	1	0,05239120432	included in final analytic cohort		1	0	1
432	2022	1	1	0,05280622832	included in final analytic cohort		1	0	1
433	2022	1	1	0,05306451725	included in final analytic cohort		1	0	1
434	2022	2	1	0,0548802501	excluded at chart review	no systemic antibiotics initiated within first 24 h	0	0	0
435	2022	1	1	0,05671695945	included in final analytic cohort		1	0	1
436	2022	1	1	0,0567811409	included in final analytic cohort		1	0	1
437	2022	2	1	0,05756548238	excluded at chart review	no systemic antibiotics initiated within first 24 h	0	0	0
438	2022	1	1	0,0575895179	included in final analytic cohort		1	0	1
439	2022	2	1	0,05839672617	excluded at chart review	no systemic antibiotics initiated within first 24 h	0	0	0
440	2022	1	1	0,05900635998	included in final analytic cohort		1	0	1
441	2022	2	1	0,0595698113	excluded at chart review	no systemic antibiotics initiated within first 24 h	0	0	0
442	2022	1	1	0,05965774453	included in final analytic cohort		1	0	1
443	2022	1	1	0,06062371888	included in final analytic cohort		1	0	1
444	2022	1	1	0,1463626297	included in final analytic cohort		1	0	1
445	2022	2	1	0,1606439333	excluded at chart review	no systemic antibiotics initiated within first 24 h	0	0	0
446	2022	1	1	0,1614419312	included in final analytic cohort		1	0	1
447	2022	1	1	0,161581597	included in final analytic cohort		1	0	1
448	2022	4	1	0,1616602789	excluded at chart review	missing medication documentation	0	0	0
449	2022	1	1	0,1618763578	included in final analytic cohort		1	0	1
450	2022	1	1	0,1619666636	included in final analytic cohort		1	0	1
451	2022	1	1	0,1622071366	included in final analytic cohort		1	0	1
452	2022	1	1	0,1627526421	included in final analytic cohort		1	0	1
453	2022	1	1	0,1633619692	included in final analytic cohort		1	0	1
454	2022	2	1	0,1682297585	excluded at chart review	no systemic antibiotics initiated within first 24 h	0	0	0
455	2022	2	1	0,1694025549	excluded at chart review	no systemic antibiotics initiated within first 24 h	0	0	0
456	2022	1	1	0,1696100208	included in final analytic cohort		1	0	1
457	2022	1	1	0,1703762421	included in final analytic cohort		1	0	1
458	2022	1	1	0,17076634	included in final analytic cohort		1	0	1
459	2022	1	1	0,1710061232	included in final analytic cohort		1	0	1
460	2022	1	1	0,1713461752	included in final analytic cohort		1	0	1
461	2022	4	1	0,172435252	excluded at chart review	missing medication documentation	0	0	0
462	2022	1	1	0,1731960697	included in final analytic cohort		1	0	1
463	2022	1	1	0,1734920381	included in final analytic cohort		1	0	1
464	2022	1	1	0,1739923883	included in final analytic cohort		1	0	1
465	2022	1	1	0,1747406611	included in final analytic cohort		1	0	1
466	2022	2	1	0,1759284865	excluded at chart review	no systemic antibiotics initiated within first 24 h	0	0	0
467	2022	2	1	0,177268785	excluded at chart review	no systemic antibiotics initiated within first 24 h	0	0	0
468	2022	1	1	0,1782929289	included in final analytic cohort		1	0	1
469	2022	1	1	0,1784168764	included in final analytic cohort		1	0	1
470	2022	1	1	0,1794525242	included in final analytic cohort		1	0	1
471	2022	2	1	0,1810883678	excluded at chart review	no systemic antibiotics initiated within first 24 h	0	0	0
472	2022	1	1	0,1814413614	included in final analytic cohort		1	0	1
473	2022	1	1	0,1816254128	included in final analytic cohort		1	0	1
474	2022	2	1	0,182347956	excluded at chart review	no systemic antibiotics initiated within first 24 h	0	0	0
475	2022	2	1	0,183289261	excluded at chart review	no systemic antibiotics initiated within first 24 h	0	0	0
476	2022	4	1	0,1838410284	excluded at chart review	missing medication documentation	0	0	0
477	2022	2	1	0,1841501171	excluded at chart review	no systemic antibiotics initiated within first 24 h	0	0	0
478	2022	1	1	0,1849383756	included in final analytic cohort		1	0	1
479	2022	1	1	0,1854905337	included in final analytic cohort		1	0	1
480	2022	1	1	0,1856429104	included in final analytic cohort		1	0	1
481	2022	2	1	0,1859560482	excluded at chart review	no systemic antibiotics initiated within first 24 h	0	0	0
482	2022	2	1	0,1868413845	excluded at chart review	no systemic antibiotics initiated within first 24 h	0	0	0
483	2022	1	1	0,1892592292	included in final analytic cohort		1	0	1
484	2022	2	1	0,1901449283	excluded at chart review	no systemic antibiotics initiated within first 24 h	0	0	0
485	2022	1	1	0,190151929	included in final analytic cohort		1	0	1
486	2022	2	1	0,1906284422	excluded at chart review	no systemic antibiotics initiated within first 24 h	0	0	0
487	2022	1	1	0,1929837414	included in final analytic cohort		1	0	1
488	2022	1	1	0,1935395909	included in final analytic cohort		1	0	1
489	2022	1	1	0,1937369628	included in final analytic cohort		1	0	1
490	2022	2	1	0,1943681839	excluded at chart review	no systemic antibiotics initiated within first 24 h	0	0	0
491	2022	2	1	0,1951688642	excluded at chart review	no systemic antibiotics initiated within first 24 h	0	0	0
492	2022	1	1	0,1960428499	included in final analytic cohort		1	0	1
493	2022	1	1	0,1967005975	included in final analytic cohort		1	0	1
494	2022	4	1	0,1970297703	excluded at chart review	missing medication documentation	0	0	0
495	2022	2	1	0,1972149233	excluded at chart review	no systemic antibiotics initiated within first 24 h	0	0	0
496	2022	1	1	0,1974758366	included in final analytic cohort		1	0	1
497	2022	2	1	0,1977227685	excluded at chart review	no systemic antibiotics initiated within first 24 h	0	0	0
498	2022	1	1	0,1989393728	included in final analytic cohort		1	0	1
499	2022	1	1	0,1995501787	included in final analytic cohort		1	0	1
500	2022	1	1	0,2000662453	included in final analytic cohort		1	0	1
501	2022	1	1	0,2001055997	included in final analytic cohort		1	0	1
502	2022	1	1	0,2002897641	included in final analytic cohort		1	0	1
503	2022	1	1	0,2014381946	included in final analytic cohort		1	0	1
504	2022	2	1	0,2014425071	excluded at chart review	no systemic antibiotics initiated within first 24 h	0	0	0
505	2022	1	1	0,2028996392	included in final analytic cohort		1	0	1
506	2022	1	1	0,2029603714	included in final analytic cohort		1	0	1
507	2022	2	1	0,2036706309	excluded at chart review	no systemic antibiotics initiated within first 24 h	0	0	0
508	2022	2	1	0,2046352483	excluded at chart review	no systemic antibiotics initiated within first 24 h	0	0	0
509	2022	1	1	0,2074381864	included in final analytic cohort		1	0	1
510	2022	1	1	0,2093005891	included in final analytic cohort		1	0	1
511	2022	1	1	0,210323216	included in final analytic cohort		1	0	1
512	2022	1	1	0,2109140691	included in final analytic cohort		1	0	1
513	2022	2	1	0,2112369048	excluded at chart review	no systemic antibiotics initiated within first 24 h	0	0	0
514	2022	1	1	0,2131816265	included in final analytic cohort		1	0	1
515	2022	2	1	0,2137562795	excluded at chart review	no systemic antibiotics initiated within first 24 h	0	0	0
516	2022	2	1	0,2172810549	excluded at chart review	no systemic antibiotics initiated within first 24 h	0	0	0
517	2022	1	1	0,2176678059	included in final analytic cohort		1	0	1
518	2022	2	1	0,2179634902	excluded at chart review	no systemic antibiotics initiated within first 24 h	0	0	0
519	2022	1	1	0,2179743192	included in final analytic cohort		1	0	1
520	2022	1	1	0,2187150847	included in final analytic cohort		1	0	1
521	2022	2	1	0,220576078	excluded at chart review	no systemic antibiotics initiated within first 24 h	0	0	0
522	2022	2	1	0,2223858523	excluded at chart review	no systemic antibiotics initiated within first 24 h	0	0	0
523	2022	2	1	0,2257029358	excluded at chart review	no systemic antibiotics initiated within first 24 h	0	0	0
524	2023	1	1	0,0007061668879	included in final analytic cohort		1	0	1
525	2023	2	1	0,001410869852	excluded at chart review	no systemic antibiotics initiated within first 24 h	0	0	0
526	2023	1	1	0,002183869025	included in final analytic cohort		1	0	1
527	2023	1	1	0,003372230073	included in final analytic cohort		1	0	1
528	2023	2	1	0,003489131341	excluded at chart review	no systemic antibiotics initiated within first 24 h	0	0	0
529	2023	0	1	0,003740233956	excluded at chart review	non-infectious admission	0	0	0
530	2023	1	1	0,004599765687	included in final analytic cohort		1	0	1
531	2023	1	1	0,004949082613	included in final analytic cohort		1	0	1
532	2023	1	1	0,005116333002	included in final analytic cohort		1	0	1
533	2023	1	1	0,0057506876	included in final analytic cohort		1	0	1
534	2023	2	1	0,006333140772	excluded at chart review	no systemic antibiotics initiated within first 24 h	0	0	0
535	2023	2	1	0,007887961789	excluded at chart review	no systemic antibiotics initiated within first 24 h	0	0	0
536	2023	2	1	0,007912770335	excluded at chart review	no systemic antibiotics initiated within first 24 h	0	0	0
537	2023	1	1	0,008374117655	included in final analytic cohort		1	0	1
538	2023	1	1	0,009139244036	included in final analytic cohort		1	0	1
539	2023	1	1	0,009197824204	included in final analytic cohort		1	0	1
540	2023	2	1	0,009949999825	excluded at chart review	no systemic antibiotics initiated within first 24 h	0	0	0
541	2023	1	1	0,01004408733	included in final analytic cohort		1	0	1
542	2023	2	1	0,01117444533	excluded at chart review	no systemic antibiotics initiated within first 24 h	0	0	0
543	2023	2	1	0,01218321121	excluded at chart review	no systemic antibiotics initiated within first 24 h	0	0	0
544	2023	1	1	0,01222212303	included in final analytic cohort		1	0	1
545	2023	1	1	0,01281003226	included in final analytic cohort		1	0	1
546	2023	0	1	0,01311912701	excluded at chart review	non-infectious admission	0	0	0
547	2023	2	1	0,01361395922	excluded at chart review	no systemic antibiotics initiated within first 24 h	0	0	0
548	2023	1	1	0,01451283852	included in final analytic cohort		1	0	1
549	2023	1	1	0,01553679964	included in final analytic cohort		1	0	1
550	2023	2	1	0,0157809399	excluded at chart review	no systemic antibiotics initiated within first 24 h	0	0	0
551	2023	1	1	0,01595019761	included in final analytic cohort		1	0	1
552	2023	1	1	0,01622301339	included in final analytic cohort		1	0	1
553	2023	1	1	0,01970242623	included in final analytic cohort		1	0	1
554	2023	1	1	0,01974523074	included in final analytic cohort		1	0	1
555	2023	1	1	0,02158095847	included in final analytic cohort		1	0	1
556	2023	1	1	0,02178245072	included in final analytic cohort		1	0	1
557	2023	2	1	0,02324171333	excluded at chart review	no systemic antibiotics initiated within first 24 h	0	0	0
558	2023	1	1	0,02342882802	included in final analytic cohort		1	0	1
559	2023	1	1	0,02466124616	included in final analytic cohort		1	0	1
560	2023	1	1	0,02521736119	included in final analytic cohort		1	0	1
561	2023	1	1	0,02539739224	included in final analytic cohort		1	0	1
562	2023	1	1	0,02578514209	included in final analytic cohort		1	0	1
563	2023	1	1	0,02604268219	included in final analytic cohort		1	0	1
564	2023	1	1	0,02610325021	included in final analytic cohort		1	0	1
565	2023	1	1	0,02620892121	included in final analytic cohort		1	0	1
566	2023	1	1	0,02683241543	included in final analytic cohort		1	0	1
567	2023	1	1	0,02836578433	included in final analytic cohort		1	0	1
568	2023	1	1	0,02945116397	included in final analytic cohort		1	0	1
569	2023	2	1	0,02990586684	excluded at chart review	no systemic antibiotics initiated within first 24 h	0	0	0
570	2023	2	1	0,03026855017	excluded at chart review	no systemic antibiotics initiated within first 24 h	0	0	0
571	2023	1	1	0,03056486203	included in final analytic cohort		1	0	1
572	2023	0	1	0,03208756187	excluded at chart review	non-infectious admission	0	0	0
573	2023	1	1	0,03340033032	included in final analytic cohort		1	0	1
574	2023	2	1	0,03372062536	excluded at chart review	no systemic antibiotics initiated within first 24 h	0	0	0
575	2023	1	1	0,03452516483	included in final analytic cohort		1	0	1
576	2023	1	1	0,03473185799	included in final analytic cohort		1	0	1
577	2023	2	1	0,03487845187	excluded at chart review	no systemic antibiotics initiated within first 24 h	0	0	0
578	2023	1	1	0,03505807695	included in final analytic cohort		1	0	1
579	2023	2	1	0,03516172188	excluded at chart review	no systemic antibiotics initiated within first 24 h	0	0	0
580	2023	1	1	0,03581569441	included in final analytic cohort		1	0	1
581	2023	2	1	0,03598786917	excluded at chart review	no systemic antibiotics initiated within first 24 h	0	0	0
582	2023	2	1	0,0360363284	excluded at chart review	no systemic antibiotics initiated within first 24 h	0	0	0
583	2023	1	1	0,03632158055	included in final analytic cohort		1	0	1
584	2023	2	1	0,03703115262	excluded at chart review	no systemic antibiotics initiated within first 24 h	0	0	0
585	2023	2	1	0,0381426848	excluded at chart review	no systemic antibiotics initiated within first 24 h	0	0	0
586	2023	1	1	0,03856911607	included in final analytic cohort		1	0	1
587	2023	1	1	0,0397346337	included in final analytic cohort		1	0	1
588	2023	1	1	0,04013204346	included in final analytic cohort		1	0	1
589	2023	1	1	0,04129949918	included in final analytic cohort		1	0	1
590	2023	2	1	0,04142796056	excluded at chart review	no systemic antibiotics initiated within first 24 h	0	0	0
591	2023	1	1	0,04189745902	included in final analytic cohort		1	0	1
592	2023	1	1	0,04349035656	included in final analytic cohort		1	0	1
593	2023	2	1	0,04368152908	excluded at chart review	no systemic antibiotics initiated within first 24 h	0	0	0
594	2023	1	1	0,04416401087	included in final analytic cohort		1	0	1
595	2023	2	1	0,04489035676	excluded at chart review	no systemic antibiotics initiated within first 24 h	0	0	0
596	2023	1	1	0,04551017362	included in final analytic cohort		1	0	1
597	2023	2	1	0,04557112977	excluded at chart review	no systemic antibiotics initiated within first 24 h	0	0	0
598	2023	1	1	0,04594963973	included in final analytic cohort		1	0	1
599	2023	1	1	0,04648375932	included in final analytic cohort		1	0	1
600	2023	2	1	0,0471324679	excluded at chart review	no systemic antibiotics initiated within first 24 h	0	0	0
601	2023	1	1	0,04772331602	included in final analytic cohort		1	0	1
602	2023	1	1	0,04801202685	included in final analytic cohort		1	0	1
603	2023	2	1	0,04954299579	excluded at chart review	no systemic antibiotics initiated within first 24 h	0	0	0
604	2023	1	1	0,05016814005	included in final analytic cohort		1	0	1
605	2023	1	1	0,05116269709	included in final analytic cohort		1	0	1
606	2023	2	1	0,05154552349	excluded at chart review	no systemic antibiotics initiated within first 24 h	0	0	0
607	2023	1	1	0,05298674896	included in final analytic cohort		1	0	1
608	2023	1	1	0,05366613222	included in final analytic cohort		1	0	1
609	2023	1	1	0,05414181628	included in final analytic cohort		1	0	1
610	2023	0	1	0,05447771342	excluded at chart review	non-infectious admission	0	0	0
611	2023	5	1	0,05456044594	removed by prespecified deduplication	deduplication	1	1	0
612	2023	2	1	0,05597387859	excluded at chart review	no systemic antibiotics initiated within first 24 h	0	0	0
613	2023	1	1	0,05649271969	included in final analytic cohort		1	0	1
614	2023	2	1	0,05677199862	excluded at chart review	no systemic antibiotics initiated within first 24 h	0	0	0
615	2023	2	1	0,05859422873	excluded at chart review	no systemic antibiotics initiated within first 24 h	0	0	0
616	2023	1	1	0,05961176455	included in final analytic cohort		1	0	1
617	2023	1	1	0,05973095215	included in final analytic cohort		1	0	1
618	2023	1	1	0,06032731169	included in final analytic cohort		1	0	1
619	2023	1	1	0,06191356474	included in final analytic cohort		1	0	1
620	2023	1	1	0,06386336844	included in final analytic cohort		1	0	1
621	2023	4	1	0,06602909893	excluded at chart review	missing medication documentation	0	0	0
622	2023	1	1	0,06704322496	included in final analytic cohort		1	0	1
623	2023	1	1	0,06731828415	included in final analytic cohort		1	0	1
624	2023	1	1	0,06758429893	included in final analytic cohort		1	0	1
625	2023	2	1	0,06854912646	excluded at chart review	no systemic antibiotics initiated within first 24 h	0	0	0
626	2023	1	1	0,06947822289	included in final analytic cohort		1	0	1
627	2023	2	1	0,07010239467	excluded at chart review	no systemic antibiotics initiated within first 24 h	0	0	0
628	2023	1	1	0,0705905841	included in final analytic cohort		1	0	1
629	2023	1	1	0,07079281811	included in final analytic cohort		1	0	1
630	2023	1	1	0,07143471426	included in final analytic cohort		1	0	1
631	2023	2	1	0,07262316275	excluded at chart review	no systemic antibiotics initiated within first 24 h	0	0	0
632	2023	2	1	0,07448169811	excluded at chart review	no systemic antibiotics initiated within first 24 h	0	0	0
633	2023	2	1	0,07544510128	excluded at chart review	no systemic antibiotics initiated within first 24 h	0	0	0
634	2023	0	1	0,07633466546	excluded at chart review	non-infectious admission	0	0	0
635	2023	1	1	0,07686492536	included in final analytic cohort		1	0	1
636	2023	1	1	0,07862624713	included in final analytic cohort		1	0	1
637	2023	1	1	0,07865635898	included in final analytic cohort		1	0	1
638	2023	2	1	0,07914700634	excluded at chart review	no systemic antibiotics initiated within first 24 h	0	0	0
639	2023	2	1	0,07999277855	excluded at chart review	no systemic antibiotics initiated within first 24 h	0	0	0
640	2023	2	1	0,08003601126	excluded at chart review	no systemic antibiotics initiated within first 24 h	0	0	0
641	2023	1	1	0,0806966602	included in final analytic cohort		1	0	1
642	2023	1	1	0,08078446732	included in final analytic cohort		1	0	1
643	2023	1	1	0,08194549596	included in final analytic cohort		1	0	1
644	2023	2	1	0,08253250522	excluded at chart review	no systemic antibiotics initiated within first 24 h	0	0	0
645	2023	2	1	0,0833241006	excluded at chart review	no systemic antibiotics initiated within first 24 h	0	0	0
646	2023	2	1	0,08397705819	excluded at chart review	no systemic antibiotics initiated within first 24 h	0	0	0
647	2023	1	1	0,08463030469	included in final analytic cohort		1	0	1
648	2023	2	1	0,08487403321	excluded at chart review	no systemic antibiotics initiated within first 24 h	0	0	0
649	2023	4	1	0,08500154052	excluded at chart review	missing medication documentation	0	0	0
650	2023	1	1	0,08588459487	included in final analytic cohort		1	0	1
651	2023	1	1	0,08612819051	included in final analytic cohort		1	0	1
652	2023	1	1	0,08661098241	included in final analytic cohort		1	0	1
653	2023	2	1	0,08667393699	excluded at chart review	no systemic antibiotics initiated within first 24 h	0	0	0
654	2023	1	1	0,08684387258	included in final analytic cohort		1	0	1
655	2023	1	1	0,08686554365	included in final analytic cohort		1	0	1
656	2023	1	1	0,08699122415	included in final analytic cohort		1	0	1
657	2023	2	1	0,08737934026	excluded at chart review	no systemic antibiotics initiated within first 24 h	0	0	0
658	2023	2	1	0,0880184343	excluded at chart review	no systemic antibiotics initiated within first 24 h	0	0	0
659	2023	1	1	0,08846832044	included in final analytic cohort		1	0	1
660	2023	1	1	0,08850168744	included in final analytic cohort		1	0	1
661	2023	1	1	0,08942416961	included in final analytic cohort		1	0	1
662	2023	1	1	0,0903578094	included in final analytic cohort		1	0	1
663	2023	1	1	0,09048772716	included in final analytic cohort		1	0	1
664	2023	1	1	0,09214373428	included in final analytic cohort		1	0	1
665	2023	2	1	0,09291949672	excluded at chart review	no systemic antibiotics initiated within first 24 h	0	0	0
666	2023	1	1	0,09325699957	included in final analytic cohort		1	0	1
667	2023	1	1	0,09342016673	included in final analytic cohort		1	0	1
668	2023	2	1	0,09357539958	excluded at chart review	no systemic antibiotics initiated within first 24 h	0	0	0
669	2023	2	1	0,0944433775	excluded at chart review	no systemic antibiotics initiated within first 24 h	0	0	0
670	2023	1	1	0,09542924858	included in final analytic cohort		1	0	1
671	2023	5	1	0,09793326862	removed by prespecified deduplication	deduplication	1	1	0
672	2023	1	1	0,09890815666	included in final analytic cohort		1	0	1
673	2023	0	1	0,09907243456	excluded at chart review	non-infectious admission	0	0	0
674	2023	1	1	0,09983309643	included in final analytic cohort		1	0	1
675	2023	2	1	0,1011071705	excluded at chart review	no systemic antibiotics initiated within first 24 h	0	0	0
676	2023	2	1	0,1014839336	excluded at chart review	no systemic antibiotics initiated within first 24 h	0	0	0
677	2023	1	1	0,1024797613	included in final analytic cohort		1	0	1
678	2023	1	1	0,103277671	included in final analytic cohort		1	0	1
679	2023	2	1	0,1071471126	excluded at chart review	no systemic antibiotics initiated within first 24 h	0	0	0
680	2023	1	1	0,1074513853	included in final analytic cohort		1	0	1
681	2023	1	1	0,1082097697	included in final analytic cohort		1	0	1
682	2023	1	1	0,1082526728	included in final analytic cohort		1	0	1
683	2024	1	1	0,0004315837031	included in final analytic cohort		1	0	1
684	2024	1	1	0,0005973856955	included in final analytic cohort		1	0	1
685	2024	0	1	0,0009001599875	excluded at chart review	non-infectious admission	0	0	0
686	2024	1	1	0,002175989293	included in final analytic cohort		1	0	1
687	2024	1	1	0,002758730949	included in final analytic cohort		1	0	1
688	2024	1	1	0,002884432871	included in final analytic cohort		1	0	1
689	2024	4	1	0,003517604951	excluded at chart review	missing medication documentation	0	0	0
690	2024	4	1	0,003590238606	excluded at chart review	missing medication documentation	0	0	0
691	2024	1	1	0,004112228772	included in final analytic cohort		1	0	1
692	2024	1	1	0,00441951098	included in final analytic cohort		1	0	1
693	2024	2	1	0,005515168885	excluded at chart review	no systemic antibiotics initiated within first 24 h	0	0	0
694	2024	2	1	0,008034554221	excluded at chart review	no systemic antibiotics initiated within first 24 h	0	0	0
695	2024	2	1	0,008834786356	excluded at chart review	no systemic antibiotics initiated within first 24 h	0	0	0
696	2024	4	1	0,009291651524	excluded at chart review	missing medication documentation	0	0	0
697	2024	1	1	0,00953872614	included in final analytic cohort		1	0	1
698	2024	1	1	0,009555364517	included in final analytic cohort		1	0	1
699	2024	1	1	0,009865647731	included in final analytic cohort		1	0	1
700	2024	1	1	0,01079616876	included in final analytic cohort		1	0	1
701	2024	2	1	0,01089449357	excluded at chart review	no systemic antibiotics initiated within first 24 h	0	0	0
702	2024	1	1	0,01131140007	included in final analytic cohort		1	0	1
703	2024	1	1	0,01355268242	included in final analytic cohort		1	0	1
704	2024	1	1	0,01370466066	included in final analytic cohort		1	0	1
705	2024	2	1	0,01424331501	excluded at chart review	no systemic antibiotics initiated within first 24 h	0	0	0
706	2024	2	1	0,01508252217	excluded at chart review	no systemic antibiotics initiated within first 24 h	0	0	0
707	2024	2	1	0,01517230565	excluded at chart review	no systemic antibiotics initiated within first 24 h	0	0	0
708	2024	2	1	0,01594314144	excluded at chart review	no systemic antibiotics initiated within first 24 h	0	0	0
709	2024	1	1	0,01623086252	included in final analytic cohort		1	0	1
710	2024	1	1	0,01623926954	included in final analytic cohort		1	0	1
711	2024	2	1	0,01750790972	excluded at chart review	no systemic antibiotics initiated within first 24 h	0	0	0
712	2024	1	1	0,01765537403	included in final analytic cohort		1	0	1
713	2024	2	1	0,01769216222	excluded at chart review	no systemic antibiotics initiated within first 24 h	0	0	0
714	2024	4	1	0,01862140975	excluded at chart review	missing medication documentation	0	0	0
715	2024	1	1	0,01904311885	included in final analytic cohort		1	0	1
716	2024	1	1	0,01955491543	included in final analytic cohort		1	0	1
717	2024	1	1	0,02024120251	included in final analytic cohort		1	0	1
718	2024	1	1	0,02062654683	included in final analytic cohort		1	0	1
719	2024	1	1	0,02085823521	included in final analytic cohort		1	0	1
720	2024	1	1	0,02104184303	included in final analytic cohort		1	0	1
721	2024	0	1	0,02407777303	excluded at chart review	non-infectious admission	0	0	0
722	2024	1	1	0,02535368937	included in final analytic cohort		1	0	1
723	2024	0	1	0,02746757432	excluded at chart review	non-infectious admission	0	0	0
724	2024	5	1	0,02811962632	removed by prespecified deduplication	deduplication	1	1	0
725	2024	1	1	0,02823761303	included in final analytic cohort		1	0	1
726	2024	1	1	0,02828325356	included in final analytic cohort		1	0	1
727	2024	2	1	0,02938550247	excluded at chart review	no systemic antibiotics initiated within first 24 h	0	0	0
728	2024	4	1	0,03049169097	excluded at chart review	missing medication documentation	0	0	0
729	2024	1	1	0,03079625586	included in final analytic cohort		1	0	1
730	2024	1	1	0,03216775996	included in final analytic cohort		1	0	1
731	2024	2	1	0,03318692015	excluded at chart review	no systemic antibiotics initiated within first 24 h	0	0	0
732	2024	1	1	0,03567523914	included in final analytic cohort		1	0	1
733	2024	1	1	0,03608372707	included in final analytic cohort		1	0	1
734	2024	1	1	0,03925468485	included in final analytic cohort		1	0	1
735	2024	2	1	0,03926534308	excluded at chart review	no systemic antibiotics initiated within first 24 h	0	0	0
736	2024	1	1	0,04176239473	included in final analytic cohort		1	0	1
737	2024	1	1	0,04346152326	included in final analytic cohort		1	0	1
738	2024	4	1	0,04392424589	excluded at chart review	missing medication documentation	0	0	0
739	2024	1	1	0,04409292852	included in final analytic cohort		1	0	1
740	2024	1	1	0,04481473931	included in final analytic cohort		1	0	1
741	2024	1	1	0,04500553007	included in final analytic cohort		1	0	1
742	2024	2	1	0,04538067631	excluded at chart review	no systemic antibiotics initiated within first 24 h	0	0	0
743	2024	2	1	0,04671895236	excluded at chart review	no systemic antibiotics initiated within first 24 h	0	0	0
744	2024	1	1	0,0473240451	included in final analytic cohort		1	0	1
745	2024	1	1	0,04847703391	included in final analytic cohort		1	0	1
746	2024	2	1	0,04859264267	excluded at chart review	no systemic antibiotics initiated within first 24 h	0	0	0
747	2024	2	1	0,04874132042	excluded at chart review	no systemic antibiotics initiated within first 24 h	0	0	0
748	2024	2	1	0,04947940532	excluded at chart review	no systemic antibiotics initiated within first 24 h	0	0	0
749	2024	1	1	0,04968395075	included in final analytic cohort		1	0	1
750	2024	2	1	0,05051558199	excluded at chart review	no systemic antibiotics initiated within first 24 h	0	0	0
751	2024	1	1	0,0507975495	included in final analytic cohort		1	0	1
752	2024	1	1	0,05123649076	included in final analytic cohort		1	0	1
753	2024	2	1	0,05134722254	excluded at chart review	no systemic antibiotics initiated within first 24 h	0	0	0
754	2024	1	1	0,05336514474	included in final analytic cohort		1	0	1
755	2024	1	1	0,05376639734	included in final analytic cohort		1	0	1
756	2024	1	1	0,05415064541	included in final analytic cohort		1	0	1
757	2024	0	1	0,0542644394	excluded at chart review	non-infectious admission	0	0	0
758	2024	1	1	0,05436283269	included in final analytic cohort		1	0	1
759	2024	1	1	0,05442201738	included in final analytic cohort		1	0	1
760	2024	1	1	0,05534967796	included in final analytic cohort		1	0	1
761	2024	2	1	0,05767070793	excluded at chart review	no systemic antibiotics initiated within first 24 h	0	0	0
762	2024	5	1	0,05794839495	removed by prespecified deduplication	deduplication	1	1	0
763	2024	1	1	0,05847970227	included in final analytic cohort		1	0	1
764	2024	1	1	0,05913835083	included in final analytic cohort		1	0	1
765	2024	1	1	0,05916724498	included in final analytic cohort		1	0	1
766	2024	1	1	0,06101282177	included in final analytic cohort		1	0	1
767	2024	1	1	0,0612071691	included in final analytic cohort		1	0	1
768	2024	0	1	0,06121096912	excluded at chart review	non-infectious admission	0	0	0
769	2024	2	1	0,061474438	excluded at chart review	no systemic antibiotics initiated within first 24 h	0	0	0
770	2024	1	1	0,06270319694	included in final analytic cohort		1	0	1
771	2024	1	1	0,06320910257	included in final analytic cohort		1	0	1
772	2024	1	1	0,0644372367	included in final analytic cohort		1	0	1
773	2024	2	1	0,06470121627	excluded at chart review	no systemic antibiotics initiated within first 24 h	0	0	0
774	2024	1	1	0,0648489056	included in final analytic cohort		1	0	1
775	2024	4	1	0,06491872144	excluded at chart review	missing medication documentation	0	0	0
776	2024	2	1	0,06532698243	excluded at chart review	no systemic antibiotics initiated within first 24 h	0	0	0
777	2024	1	1	0,06597648482	included in final analytic cohort		1	0	1
778	2024	2	1	0,06605679036	excluded at chart review	no systemic antibiotics initiated within first 24 h	0	0	0
779	2024	2	1	0,0662050408	excluded at chart review	no systemic antibiotics initiated within first 24 h	0	0	0
780	2024	1	1	0,0664812537	included in final analytic cohort		1	0	1
781	2024	2	1	0,07130230203	excluded at chart review	no systemic antibiotics initiated within first 24 h	0	0	0
782	2024	2	1	0,07438670439	excluded at chart review	no systemic antibiotics initiated within first 24 h	0	0	0
783	2024	1	1	0,07462392287	included in final analytic cohort		1	0	1
784	2024	2	1	0,07503667456	excluded at chart review	no systemic antibiotics initiated within first 24 h	0	0	0
785	2024	2	1	0,07536690507	excluded at chart review	no systemic antibiotics initiated within first 24 h	0	0	0
786	2024	1	1	0,0754756464	included in final analytic cohort		1	0	1
787	2024	1	1	0,07721465179	included in final analytic cohort		1	0	1
788	2024	1	1	0,07848435887	included in final analytic cohort		1	0	1
789	2024	1	1	0,08211779889	included in final analytic cohort		1	0	1
790	2024	1	1	0,0855774714	included in final analytic cohort		1	0	1
791	2024	1	1	0,08570290366	included in final analytic cohort		1	0	1
792	2024	1	1	0,08577512314	included in final analytic cohort		1	0	1
793	2024	2	1	0,08623137984	excluded at chart review	no systemic antibiotics initiated within first 24 h	0	0	0
794	2024	1	1	0,0882331536	included in final analytic cohort		1	0	1
795	2024	1	1	0,08976104471	included in final analytic cohort		1	0	1
796	2024	1	1	0,08987111507	included in final analytic cohort		1	0	1
797	2024	2	1	0,09022614927	excluded at chart review	no systemic antibiotics initiated within first 24 h	0	0	0
798	2024	1	1	0,09084072647	included in final analytic cohort		1	0	1
799	2024	1	1	0,09237886735	included in final analytic cohort		1	0	1
800	2024	2	1	0,09306714788	excluded at chart review	no systemic antibiotics initiated within first 24 h	0	0	0
801	2024	1	1	0,09357034481	included in final analytic cohort		1	0	1
802	2024	0	1	0,09378906409	excluded at chart review	non-infectious admission	0	0	0
803	2024	1	1	0,09477349345	included in final analytic cohort		1	0	1
804	2024	1	1	0,09806439151	included in final analytic cohort		1	0	1
805	2024	2	1	0,09891772585	excluded at chart review	no systemic antibiotics initiated within first 24 h	0	0	0
806	2024	4	1	0,09957198154	excluded at chart review	missing medication documentation	0	0	0
807	2024	2	1	0,09972808361	excluded at chart review	no systemic antibiotics initiated within first 24 h	0	0	0
808	2024	1	1	0,09979145806	included in final analytic cohort		1	0	1
809	2024	2	1	0,1055577176	excluded at chart review	no systemic antibiotics initiated within first 24 h	0	0	0
810	2024	1	1	0,1058731258	included in final analytic cohort		1	0	1
811	2024	1	1	0,1065619521	included in final analytic cohort		1	0	1
812	2024	2	1	0,1070604288	excluded at chart review	no systemic antibiotics initiated within first 24 h	0	0	0
813	2024	2	1	0,1080065942	excluded at chart review	no systemic antibiotics initiated within first 24 h	0	0	0
814	2024	1	1	0,1094994702	included in final analytic cohort		1	0	1
815	2024	1	1	0,1096858214	included in final analytic cohort		1	0	1
816	2024	1	1	0,1114851617	included in final analytic cohort		1	0	1
817	2024	2	1	0,1117312128	excluded at chart review	no systemic antibiotics initiated within first 24 h	0	0	0
818	2024	1	1	0,1139528989	included in final analytic cohort		1	0	1
819	2024	1	1	0,1168393439	included in final analytic cohort		1	0	1
820	2024	2	1	0,1175845915	excluded at chart review	no systemic antibiotics initiated within first 24 h	0	0	0
821	2024	1	1	0,1176507483	included in final analytic cohort		1	0	1
822	2024	1	1	0,1177676472	included in final analytic cohort		1	0	1
823	2024	1	1	0,1183319617	included in final analytic cohort		1	0	1
824	2024	1	1	0,1189941813	included in final analytic cohort		1	0	1
825	2024	2	1	0,1191097697	excluded at chart review	no systemic antibiotics initiated within first 24 h	0	0	0
826	2024	1	1	0,1201796314	included in final analytic cohort		1	0	1
827	2024	1	1	0,1205762366	included in final analytic cohort		1	0	1
828	2024	2	1	0,121090304	excluded at chart review	no systemic antibiotics initiated within first 24 h	0	0	0
829	2024	1	1	0,1225285499	included in final analytic cohort		1	0	1
830	2024	2	1	0,1228319862	excluded at chart review	no systemic antibiotics initiated within first 24 h	0	0	0
831	2024	1	1	0,1235039972	included in final analytic cohort		1	0	1
832	2024	1	1	0,1242380376	included in final analytic cohort		1	0	1
833	2024	1	1	0,1251543933	included in final analytic cohort		1	0	1
834	2024	2	1	0,1255126799	excluded at chart review	no systemic antibiotics initiated within first 24 h	0	0	0
835	2024	1	1	0,1262613593	included in final analytic cohort		1	0	1
836	2024	4	1	0,1265861041	excluded at chart review	missing medication documentation	0	0	0
837	2024	1	1	0,1278467276	included in final analytic cohort		1	0	1
838	2024	1	1	0,1281368681	included in final analytic cohort		1	0	1
839	2024	1	1	0,1284222305	included in final analytic cohort		1	0	1
840	2024	2	1	0,128672975	excluded at chart review	no systemic antibiotics initiated within first 24 h	0	0	0
841	2024	5	1	0,6922863642	removed by prespecified deduplication	deduplication	1	1	0

## Sheet: analysis
flow_stage	definition	n_admissions
chart-reviewed candidate admissions	manual chart review completed	841
excluded at chart review	non-infectious admission	45
excluded at chart review	no systemic antibiotics initiated within first 24 h	262
excluded at chart review	missing medication documentation	34
enrolled before deduplication	eligible admissions selected for detailed data abstraction	500
removed by prespecified deduplication	additional eligible admission from same patient; first retained	7
final analytic cohort after deduplication	paired admissions included in the final analysis	493

## Sheet: dictionary
eligible_for_full_review code	meaning
0	non-infectious admission
1	included in final analytic cohort
2	no systemic antibiotics initiated within first 24 h
4	missing medication documentation
5	removed by prespecified deduplication
