# Supplementary material for: Large Language Model Recommendations for Empiric Antibiotics Versus Clinician Prescribing: A Non-Interventional Paired Retrospective Antimicrobial Stewardship Analysis
Source: Antibiotics (Basel). 2026 Apr 2;15(4):368. doi: 10.3390/antibiotics15040368 (PMC13113701; doi:10.3390/antibiotics15040368)
Supplement: Supplementary file 1 [file antibiotics-15-00368-s001.zip › data_file_s2_costing.xlsx]

## Sheet: Cost_Summary_Totals
window	N	clin_total_eur	llm_total_eur	llm_minus_clin_total_eur	percent_change_vs_clin	mean_delta_per_admission_eur	scaled_mean_delta_per_full_cohort_eur
0–24h (all admissions)	493	4689.02	2591.83	-2097.19	-0.447255	-4.25393
0–72h (continued-therapy subset)	323	8676.2	4636.98	-4039.22	-0.465552	-12.5053	-8.19315

## Sheet: ABX_MedianPrices
abx_code	generic_name_en	unit_cost_eur_per_vial_median_2020_2024	vials_per_24h_median_2020_2024	cost_24h_median_prices_eur	cost_72h_median_prices_eur	flag_price_spike_gt2_5x
AMK_IV	amikacin	6.61	2	13.22	39.66	1
AMP_IV	ampicillin	0.48	4	1.92	5.76	0
SAM_IV	ampicillin/sulbactam	3.39	4	13.55	40.64	0
CZL_IV	cefazolin	1.02	3	3.06	9.17	1
FEP_IV	cefepime	3.8	2	7.61	22.82	0
CAZ_IV	ceftazidime	2.96	3	8.89	26.66	0
CZA_IV	ceftazidime/avibactam	114.93	3	344.8	1034.39	0
CRO_IV	ceftriaxone	0.69	1	0.69	2.08	0
CXM_IV	cefuroxime	0.71	3	2.13	6.38	0
CIP_IV	ciprofloxacin	3.05	2	6.1	18.29	0
CLI_IV	clindamycin	0.91	6	5.49	16.46	0
CST_IV	colistin	3.83	9	34.48	103.43	0
IPM_IV	imipenem/cilastatin	2.68	4	10.73	32.19	0
MEM_IV	meropenem	7.76	3	23.28	69.83	1
TZP_IV	piperacillin/tazobactam	2.8	3	8.4	25.19	0
VAN_IV	vancomycin	14.54	2	29.09	87.26	1
AMC_IV	amoxicillin/clavulanate	2.87	2	5.74	17.22	0
AMC1G_PO	amoxicillin/clavulanate 1g	0.17	2	0.34	1.03	0
CIP_PO	ciprofloxacin	3.05	2	6.1	18.29	1
LEV_PO	levofloxacin	0.38	2	0.76	2.28	1
LZD_PO	linezolid	6.12	2	12.24	36.72	0
MXF_PO	moxifloxacin	6.12	2	12.24	36.72	0
RIF_PO	rifampicin	0.21	2	0.41	1.23	0
VAN_PO	vancomycin (oral)	5.15	1	5.15	15.44	0
AMX_PO	amoxicillin	0.16	4	0.64	1.93	0
CFM_PO	cefixime	1.08	2	2.17	6.51	0
CXL_PO	cephalexin	0.29	4	1.16	3.47	0
CXM_PO	cefuroxime axetil	0.73	2	1.46	4.37	0
AZM_PO	azithromycin	0.57	1	0.57	1.7	0
CLR_PO	clarithromycin	6.24	1	6.24	18.71	0
SXT_PO	trimethoprim/sulfamethoxazole	0.06	4	0.25	0.74	0
DOX_PO	doxycycline	0.05	2	0.11	0.32	0
NIT_PO	nitrofurantoin	0.76	2	1.52	4.56	0
FOS_PO	fosfomycin	2.76	1	2.76	8.29	0
MTZ_PO	metronidazole	0.89	2	1.78	5.33	0
MTZ_IV	metronidazole	0.89	2	1.78	5.34	0
GEN_IV	gentamicin	0.26	3	0.78	2.35	0
TEI_IV	teicoplanin	22.32	2	44.64	133.91	0
ETP_IV	ertapenem	21.79	1	21.79	65.37	0
CTX_IV	cefotaxime	2.33	2	4.66	13.98	0
CFP_SUL_IV	cefoperazone/sulbactam	5.53	2	11.06	33.17	0
MXF_IV	moxifloxacin	14.26	1	14.26	42.79	0
LZD_IV	linezolid	12.27	2	24.53	73.6	0
LEV_IV	levofloxacin	2.39	2	4.79	14.36	0
PEN_G_IV	penicillin G	2.03	6	12.2	36.6	0
CLR_IV	clarithromycin	6.56	2	13.11	39.34	0
TYG_IV	tigeciclin	13.24	2	26.47	79.42	0
AZM_IV	azithromycin	0.57	1	0.57	1.7	0
NO_ANTIBIOTIC		0	0	0	0	0
		0	0	0	0	0
