# Supplementary material for: Large Language Model Recommendations for Empiric Antibiotics Versus Clinician Prescribing: A Non-Interventional Paired Retrospective Antimicrobial Stewardship Analysis
Source: Antibiotics (Basel). 2026 Apr 2;15(4):368. doi: 10.3390/antibiotics15040368 (PMC13113701; doi:10.3390/antibiotics15040368)
Supplement: Supplementary file 1 [file antibiotics-15-00368-s001.zip › Table_S01_CohortFlow.xlsx]

## Sheet: Sheet1
flow_stage	definition	n_admissions
chart-reviewed candidate admissions	manual chart review completed	841
excluded at chart review	non-infectious admission	45
excluded at chart review	no systemic antibiotics initiated within first 24 h	262
excluded at chart review	missing medication proper documentation	34
enrolled before deduplication	eligible admissions selected for detailed data abstraction	500
removed by prespecified deduplication	additional eligible admission from same patient; first retained	7
final analytic cohort after deduplication	paired admissions included in the final analysis	493
