# Supplementary material for: Large Language Model Recommendations for Empiric Antibiotics Versus Clinician Prescribing: A Non-Interventional Paired Retrospective Antimicrobial Stewardship Analysis
Source: Antibiotics (Basel). 2026 Apr 2;15(4):368. doi: 10.3390/antibiotics15040368 (PMC13113701; doi:10.3390/antibiotics15040368)
Supplement: Supplementary file 1 [file antibiotics-15-00368-s001.zip › Table_S02_MicroEvaluable_SelectionBiasQC.csv]

variable	type	n_evaluable	median_evaluable	n_nonevaluable	median_nonevaluable	p_value	prop_evaluable	prop_nonevaluable	n_total	n_evaluable_pairs	n_nonevaluable_pairs
Age (years)	continuous	158.0	73.0	335.0	72.0	0.10335997395599521
LOS (days)	continuous	158.0	10.0	335.0	8.0	0.04822269223009429
Sepsis documented	binary	158.0		335.0		1.819711509102437e-13	0.6075949367088608	0.25970149253731345
Septic shock documented	binary	158.0		335.0		9.282254411081348e-09	0.43037974683544306	0.18208955223880596
Respiratory failure documented	binary	158.0		335.0		0.00022408930277003996	0.6518987341772152	0.808955223880597
ABX last 90d	binary	158.0		335.0		0.3520035154209158	0.17721518987341772	0.14029850746268657
Hospitalization last 90d	binary	158.0		335.0		0.0008491162992828639	0.22151898734177214	0.1044776119402985
LTC resident	binary	158.0		335.0		0.09637355215160215	0.0949367088607595	0.050746268656716415
Prior ESBL/CRE/VRE	binary	158.0		335.0		0.0025743702220254205	0.08860759493670886	0.023880597014925373
Prior MRSA colonization	binary	158.0		335.0		0.1650948701674212	0.02531645569620253	0.005970149253731343
Any culture collected within 24h	binary	158.0		335.0		8.615131233199175e-22	1.0	0.5761194029850746
Any culture positive	binary	158.0		335.0		2.1177034939423367e-100	0.9683544303797469	0.008955223880597015
Viral screening positive	binary	158.0		335.0		5.160474044620994e-09	0.06962025316455696	0.31343283582089554
__counts__	meta								493.0	158.0	335.0
