# Supplementary material for: Large Language Model Recommendations for Empiric Antibiotics Versus Clinician Prescribing: A Non-Interventional Paired Retrospective Antimicrobial Stewardship Analysis
Source: Antibiotics (Basel). 2026 Apr 2;15(4):368. doi: 10.3390/antibiotics15040368 (PMC13113701; doi:10.3390/antibiotics15040368)
Supplement: Supplementary file 1 [file antibiotics-15-00368-s001.zip › Table_S03_GuardrailRules_and_Mapping_revised.xlsx]

## Sheet: Table_S03_rules
Component	Intended role in benchmark	Clinical/stewardship rationale	Use indicator (per arm)	Justification proxy	Trigger logic (boolean; auditable EHR fields)	Antibiotic mapping (molecule-level; see Table_S03a_mapping)	Penalty weight (w)	Anchor references / framework source	Example vignette (de-identified)
Carbapenem contextual violation	High-leverage stewardship benchmark for unjustified carbapenem escalation	Carbapenems are high ecological-impact agents and are generally reserved for severe infection and/or high MDR-risk presentations within this study’s stewardship benchmarking framework. The rule was designed to capture potentially avoidable carbapenem exposure at the empiric decision point, not to adjudicate all dimensions of prescribing appropriateness.	carbapenem_any = 1	CARB_JUSTIFIED	Violation = (carbapenem_any==1) AND (CARB_JUSTIFIED==0). CARB_JUSTIFIED = (prior_esbl_cre_vre==1) OR (MDR_RISK==1 AND SEVERE==1). MDR_RISK = (prior_esbl_cre_vre==1 OR abx_last_90d==1 OR hospitalization_last_90d==1 OR ltc_facility_resident==1 OR acquisition_text=='healthcare-associated'). SEVERE = (admitting_ward=='ICU' OR septic_shock_documented==1 OR vasopressors_any==1 OR mechanical_ventilation…	ertapenem; imipenem/cilastatin; meropenem	2	WHO AWaRe [15]; carbapenem-sparing stewardship rationale [16].	Ward admission; stable CAP; no MDR proxies; meropenem started empirically.
Antipseudomonal contextual violation	Benchmark for unnecessary empiric antipseudomonal broad-spectrum expansion	Antipseudomonal coverage meaningfully expands empiric spectrum and is typically justified only when severe infection and/or MDR-risk proxies are present in this framework. The rule was chosen to capture a common and auditable form of broad-spectrum escalation at admission-level prescribing.	antipseudomonal_any = 1	APS_JUSTIFIED	Violation = (antipseudomonal_any==1) AND (APS_JUSTIFIED==0). APS_JUSTIFIED = (SEVERE==1 OR MDR_RISK==1). SEVERE and MDR_RISK as defined above.	amikacin; aztreonam; cefepime; cefoperazone/sulbactam; ceftazidime; ceftazidime/avibactam; ciprofloxacin; colistin; gentamicin; imipenem/cilastatin; levofloxacin; ofloxacin; meropenem; piperacillin; piperacillin/tazobactam; ticarcillin; ticarcillin/clavulanate; tobramycin	1	ATS/IDSA CAP guideline [18]; IDSA cUTI guideline [19]; WHO AWaRe [15].	Community UTI; ward; no severe/MDR proxies; piperacillin–tazobactam started.
Anti-MRSA contextual violation	Benchmark for unnecessary empiric anti-MRSA coverage	Empiric anti-MRSA therapy should be limited to patients with MRSA risk factors; unnecessary use adds toxicity, monitoring burden, and stewardship cost. In this framework, anti-MRSA escalation is benchmarked against a simple auditable prior-risk proxy rather than full bedside suspicion.	anti_mrsa_any = 1	MRSA_JUSTIFIED	Violation = (anti_mrsa_any==1) AND (MRSA_JUSTIFIED==0). MRSA_JUSTIFIED = (prior_mrsa_colonization==1).	ceftaroline; daptomycin; doxycycline; linezolid; minocycline; teicoplanin; tetracycline; tigecycline; vancomycin IV; vancomycin oral	1	WHO AWaRe [15]; MRSA de-escalation supported by nasal screening NPV [17].	Non-severe skin infection; no MRSA history; linezolid added empirically.
Composite + penalty definition (applies to each arm)	Prespecified summary endpoint for paired benchmarking	The composite endpoint provides a single auditable stewardship-benchmarking summary across the three class-based components. The weighted penalty preserves ordinal gradation in unjustified spectrum expansion but was not intended as a validated utility scale or patient-outcome measure.	any_violation = 1 if any component violation is present	N/A	any_violation = I(carb_violation==1 OR aps_violation==1 OR mrsa_violation==1). Contextual guardrail penalty = Σ_k w_k × I(violation_k), with weights w_carb=2, w_aps=1, w_mrsa=1. Δ penalty is defined as (AI − Clinician); negative values favor the LLM arm.	N/A (see component rows above)	N/A	Prespecified operational benchmark informed by IDSA/SHEA stewardship principles [27], WHO AWaRe [15], and syndrome-level guideline logic [18,19].	If carb_violation=1 and aps_violation=0 and mrsa_violation=1, then penalty = 2×1 + 1×0 + 1×1 = 3.

## Sheet: Table_S03a_mapping
Guardrail class flag	generic_name_en	abx_code	atc_code	route	class	aware_group
carbapenem_any	ertapenem	ETP_IV	J01DH03	IV	carbapenem	Watch
carbapenem_any	imipenem/cilastatin	IPM_IV	J01DH51	IV	carbapenem	Watch
carbapenem_any	meropenem	MEM_IV	J01DH02	IV	carbapenem	Watch
antipseudomonal_any	amikacin	AMK_IV	J01GB06	IV	aminoglycoside	Access
antipseudomonal_any	aztreonam	ATM_IV	J01DF01	IV	monobactam	Reserve
antipseudomonal_any	cefepime	FEP_IV	J01DE01	IV	4th gen cephalosporin	Watch
antipseudomonal_any	cefoperazone/sulbactam	CFP_SUL_IV	J01DD62	IV	BL-BLI	Watch
antipseudomonal_any	ceftazidime	CAZ_IV	J01DD02	IV	3rd gen cephalosporin (pseudo)	Watch
antipseudomonal_any	ceftazidime/avibactam	CZA_IV	J01DD52	IV	BL-BLI (Reserve)	Reserve
antipseudomonal_any	ciprofloxacin	CIP_IV	J01MA02	IV	fluoroquinolone	Watch
antipseudomonal_any	ciprofloxacin	CIP_PO	J01MA02	PO	fluoroquinolone	Watch
antipseudomonal_any	colistin	CST_IV	J01XB01	IV	polymyxin	Reserve
antipseudomonal_any	gentamicin	GEN_IV	J01GB03	IV	aminoglycoside	Access
antipseudomonal_any	imipenem/cilastatin	IPM_IV	J01DH51	IV	carbapenem	Watch
antipseudomonal_any	levofloxacin	LEV_IV	J01MA12	IV	fluoroquinolone	Watch
antipseudomonal_any	levofloxacin	LEV_PO	J01MA12	PO	fluoroquinolone	Watch
antipseudomonal_any	meropenem	MEM_IV	J01DH02	IV	carbapenem	Watch
antipseudomonal_any	ofloxacin	OFL_PO	J01MA01	PO	fluoroquinolone	Watch
antipseudomonal_any	piperacillin	PIP_IV	J01CA12	IV	ureidopenicillin	Watch
antipseudomonal_any	piperacillin/tazobactam	TZP_IV	J01CR05	IV	BL-BLI	Watch
antipseudomonal_any	ticarcillin	TIC_IV	J01CA13	IV	carboxypenicillin	Watch
antipseudomonal_any	ticarcillin/clavulanate	TCC_IV	J01CR03	IV	BL-BLI	Watch
antipseudomonal_any	tobramycin	TOB_IV	J01GB01	IV	aminoglycoside	Watch
anti_mrsa_any	ceftaroline	CPT_IV	J01DI02	IV	5th gen cephalosporin	Reserve
anti_mrsa_any	daptomycin	DAP_IV	J01XX09	IV	lipopeptide	Reserve
anti_mrsa_any	doxycycline	DOX_IV	J01AA02	IV	tetracycline	Access
anti_mrsa_any	linezolid	LZD_IV	J01XX08	IV	oxazolidinone	Reserve
anti_mrsa_any	minocycline	MIN_PO	J01AA08	PO	tetracycline	Watch
anti_mrsa_any	teicoplanin	TEI_IV	J01XA02	IV	glycopeptide	Watch
anti_mrsa_any	tetracycline	TET_PO	J01AA07	PO	tetracycline	Access
anti_mrsa_any	tigecycline	TGC_IV	J01AA12	IV	glycylcycline	Reserve
anti_mrsa_any	vancomycin	VAN_IV	J01XA01	IV	glycopeptide	Watch
anti_mrsa_any	vancomycin (oral)	VAN_PO	A07AA09	PO	glycopeptide	Watch
