# Supplementary material for: Large Language Model Recommendations for Empiric Antibiotics Versus Clinician Prescribing: A Non-Interventional Paired Retrospective Antimicrobial Stewardship Analysis
Source: Antibiotics (Basel). 2026 Apr 2;15(4):368. doi: 10.3390/antibiotics15040368 (PMC13113701; doi:10.3390/antibiotics15040368)
Supplement: Supplementary file 1 [file antibiotics-15-00368-s001.zip › Table_S04_NO_ANTIBIOTIC_Cases.xlsx]

## Sheet: Table S4 (redacted)
Case	Age band (years)	Sex	Syndrome category	Acquisition	SEVERE (proxy)	MDR_RISK (proxy)	Viral screen positive	Clinician regimen codes (24h)	LLM regimen codes (24h)
Case A	60–69	male	GI syndrome	community-onset	No	Yes	No	AZM_PO	NO_ANTIBIOTIC
Case B	50–59	female	LRTI/pneumonia	community-onset	No	No	Yes	AZM_PO	NO_ANTIBIOTIC
Case C	60–69	male	LRTI/pneumonia	community-onset	No	Yes	Yes	AZM_PO	NO_ANTIBIOTIC
Case D	40–49	female	LRTI/pneumonia	community-onset	No	No	Yes	AZM_PO	NO_ANTIBIOTIC
Case E	70–79	female	COPD exacerbation	community-onset	No	Yes	No	SAM_IV	NO_ANTIBIOTIC
Note: This table is a de-identified QC summary. Potential quasi-identifiers (exact age, calendar year, ward, and organism details) were removed; age is reported in 10-year bands. SEVERE and MDR_RISK are prespecified proxies; see Table S3 for definitions. Binary proxy fields are shown as Yes/No.
