# Supplementary material for: Large Language Model Recommendations for Empiric Antibiotics Versus Clinician Prescribing: A Non-Interventional Paired Retrospective Antimicrobial Stewardship Analysis
Source: Antibiotics (Basel). 2026 Apr 2;15(4):368. doi: 10.3390/antibiotics15040368 (PMC13113701; doi:10.3390/antibiotics15040368)
Supplement: Supplementary file 1 [file antibiotics-15-00368-s001.zip › Table_S05a_Predictors_LLMimprovement.csv]

outcome	term	OR	CI95_low	CI95_high	p_value	method	n	events
llm_improved_guardrail	SEVERE	0.151349653	0.081114353	0.282400295	2.97E-09	mv_logit_HC3	493	79
llm_improved_guardrail	MDR_RISK	0.549294197	0.272133472	1.108735773	0.094534899	mv_logit_HC3	493	79
llm_improved_guardrail	age_years	1.003683902	0.984047093	1.023712566	0.715290082	mv_logit_HC3	493	79
llm_improved_guardrail	viral_screening_pozitive	0.392786764	0.188248863	0.819561085	0.012764679	mv_logit_HC3	493	79
llm_improved_guardrail	home_abx_before_hosp	0.982888091	0.885297014	1.091237161	0.746312605	mv_logit_HC3	493	79
llm_improved_guardrail	admitting_ward_IM	0.609523664	0.311416199	1.192998625	0.1484722	mv_logit_HC3	493	79
llm_improved_guardrail	sex_male	2.076879861	1.205733882	3.577431157	0.008430019	mv_logit_HC3	493	79
