# Supplementary material for: Large Language Model Recommendations for Empiric Antibiotics Versus Clinician Prescribing: A Non-Interventional Paired Retrospective Antimicrobial Stewardship Analysis
Source: Antibiotics (Basel). 2026 Apr 2;15(4):368. doi: 10.3390/antibiotics15040368 (PMC13113701; doi:10.3390/antibiotics15040368)
Supplement: Supplementary file 1 [file antibiotics-15-00368-s001.zip › Table_S05_Predictors_NonzeroDeltaPenalty.csv]

outcome	term	OR	CI95_low	CI95_high	p_value	method	n	events
nonzero_delta_guardrail	SEVERE	0.20374477127904025	0.11387203080033319	0.3645489724894498	8.343645065716123e-08	mv_logit_HC3	493	95
nonzero_delta_guardrail	MDR_RISK	0.7761550019239827	0.4134920547667251	1.4569000300416306	0.4302738528672043	mv_logit_HC3	493	95
nonzero_delta_guardrail	age_years	1.0037751230869796	0.9858904339662606	1.0219842520175646	0.6812224704268848	mv_logit_HC3	493	95
nonzero_delta_guardrail	viral_screening_pozitive	0.39161073413292674	0.1986219279338126	0.772114985910489	0.006795862067149113	mv_logit_HC3	493	95
nonzero_delta_guardrail	home_abx_before_hosp	1.0076322551653167	0.9104623474060731	1.1151727081764755	0.8831651867279255	mv_logit_HC3	493	95
nonzero_delta_guardrail	admitting_ward_IM	0.49695111973135964	0.275913900730308	0.8950633322517647	0.019844076940445307	mv_logit_HC3	493	95
nonzero_delta_guardrail	sex_male	1.6386853746043784	0.9993599133873018	2.687009675864003	0.0502931378805478	mv_logit_HC3	493	95
