# Supplementary material for: Large Language Model Recommendations for Empiric Antibiotics Versus Clinician Prescribing: A Non-Interventional Paired Retrospective Antimicrobial Stewardship Analysis
Source: Antibiotics (Basel). 2026 Apr 2;15(4):368. doi: 10.3390/antibiotics15040368 (PMC13113701; doi:10.3390/antibiotics15040368)
Supplement: Supplementary file 1 [file antibiotics-15-00368-s001.zip › Table_S06a_Missingness_QC.csv]

outcome	variable	missing_n	n_before_dropna	n_complete_case	dropped_n	events	note
llm_improved_guardrail	MDR_RISK	0	493	493	0	79	missing counted before complete-case drop (model N/events repeated for readability)
llm_improved_guardrail	SEVERE	0	493	493	0	79	missing counted before complete-case drop (model N/events repeated for readability)
llm_improved_guardrail	__MODEL__	0	493	493	0	79	complete-case sample used for modeling
llm_improved_guardrail	admitting_ward_IM	0	493	493	0	79	missing counted before complete-case drop (model N/events repeated for readability)
llm_improved_guardrail	age_years	0	493	493	0	79	missing counted before complete-case drop (model N/events repeated for readability)
llm_improved_guardrail	llm_improved_guardrail	0	493	493	0	79	missing counted before complete-case drop (model N/events repeated for readability)
llm_improved_guardrail	home_abx_before_hosp	0	493	493	0	79	missing counted before complete-case drop (model N/events repeated for readability)
llm_improved_guardrail	sex_male	0	493	493	0	79	missing counted before complete-case drop (model N/events repeated for readability)
llm_improved_guardrail	viral_screening_positive	0	493	493	0	79	missing counted before complete-case drop (model N/events repeated for readability)
nonzero_delta_guardrail	MDR_RISK	0	493	493	0	95	missing counted before complete-case drop (model N/events repeated for readability)
nonzero_delta_guardrail	SEVERE	0	493	493	0	95	missing counted before complete-case drop (model N/events repeated for readability)
nonzero_delta_guardrail	__MODEL__	0	493	493	0	95	complete-case sample used for modeling
nonzero_delta_guardrail	admitting_ward_IM	0	493	493	0	95	missing counted before complete-case drop (model N/events repeated for readability)
nonzero_delta_guardrail	age_years	0	493	493	0	95	missing counted before complete-case drop (model N/events repeated for readability)
nonzero_delta_guardrail	nonzero_delta_guardrail	0	493	493	0	95	missing counted before complete-case drop (model N/events repeated for readability)
nonzero_delta_guardrail	home_abx_before_hosp	0	493	493	0	95	missing counted before complete-case drop (model N/events repeated for readability)
nonzero_delta_guardrail	sex_male	0	493	493	0	95	missing counted before complete-case drop (model N/events repeated for readability)
nonzero_delta_guardrail	viral_screening_pozitive	0	493	493	0	95	missing counted before complete-case drop (model N/events repeated for readability)
