# Supplementary material for: Large Language Model Recommendations for Empiric Antibiotics Versus Clinician Prescribing: A Non-Interventional Paired Retrospective Antimicrobial Stewardship Analysis
Source: Antibiotics (Basel). 2026 Apr 2;15(4):368. doi: 10.3390/antibiotics15040368 (PMC13113701; doi:10.3390/antibiotics15040368)
Supplement: Supplementary file 1 [file antibiotics-15-00368-s001.zip › Table_S06_Missingness_Map.csv]

Domain	Variable	Source column	Total N	Missing n	Missing %	Not applicable / nonevaluable n	Not applicable / nonevaluable %	Applicable N	Notes
Demographics	Age (years)	data.age_years	493	0	0	0	0	493	—
Demographics	Sex (female/male)	data.sex	493	0	0	0	0	493	—
Baseline / hospitalization	Cohort year (2020–2024)	data.cohort_year	493	0	0	0	0	493	—
Baseline / hospitalization	Length of stay (days)	data.los_days	493	0	0	0	0	493	—
Baseline / hospitalization	Admitting ward/service	data.admitting_ward	493	0	0	0	0	493	—
Baseline / hospitalization	Acquisition setting	data.acquisition_setting	493	0	0	0	0	493	—
Baseline / hospitalization	Index syndrome code	data.syndrome_code	493	0	0	0	0	493	—
Severity / support (≤24 h)	Sepsis documented	data.sepsis_documented	493	0	0	0	0	493	Structured flag
Severity / support (≤24 h)	Septic shock documented	data.septic_shock_documented	493	0	0	0	0	493	Structured flag
Severity / support (≤24 h)	Respiratory failure documented	data.respiratory_failure_documented	493	0	0	0	0	493	Structured flag
Severity / support (≤24 h)	Mechanical ventilation within 24 h	data.mechanical_ventilation_24h	493	0	0	0	0	493	Early support marker
Severity / support (≤24 h)	Vasopressors within 24 h	data.vasopressors_24h	493	0	0	0	0	493	Early support marker
Severity / support (≤24 h)	ICU transfer within 24 h	data.icu_transfer_24h	493	0	0	0	0	493	Early support marker
Prior exposure / MDR-risk proxies	Antibiotics in prior 90 days	data.abx_last_90d	493	0	0	0	0	493	Outpatient history may be unavailable
Prior exposure / MDR-risk proxies	Hospitalization in prior 90 days	data.hospitalization_last_90d	493	0	0	0	0	493	External admissions may be unavailable
Prior exposure / MDR-risk proxies	Long-term care facility resident	data.ltc_facility_resident	493	0	0	0	0	493	—
Prior exposure / MDR-risk proxies	Prior MRSA colonization/infection	data.prior_mrsa_colonization	493	0	0	0	0	493	Documented microbiology history
Prior exposure / MDR-risk proxies	Prior ESBL/CRE/VRE history	data.prior_esbl_cre_vre	493	0	0	0	0	493	Documented microbiology history
Prior exposure / MDR-risk proxies	Home antibiotics before admission	data.home_abx_before_hosp	493	0	0	0	0	493	—
Comorbidities	Hypertension	data.htn_any	493	0	0	0	0	493	—
Comorbidities	Diabetes mellitus	data.dm_any	493	0	0	0	0	493	—
Comorbidities	COPD	data.copd_any	493	0	0	0	0	493	—
Comorbidities	Chronic kidney disease	data.ckd_any	493	0	0	0	0	493	—
Comorbidities	Congestive heart failure	data.chf_any	493	0	0	0	0	493	—
Comorbidities	Atrial fibrillation	data.afib_any	493	0	0	0	0	493	—
Comorbidities	Prior stroke	data.stroke_any	493	0	0	0	0	493	—
Comorbidities	Cirrhosis	data.cirrhosis_any	493	0	0	0	0	493	—
Comorbidities	Malignancy	data.malignancy_any	493	0	0	0	0	493	—
Comorbidities	Immunosuppression	data.immunosuppression_any	493	0	0	0	0	493	—
Admission labs	WBC (10^9/L)	data.wbc_10e9_l	493	1	0.2	0	0	492	—
Admission labs	CRP (mg/L)	data.crp_mg_l	493	132	26.8	0	0	361	—
Admission labs	Procalcitonin (ng/mL)	data.pct_ng_ml	493	463	93.9	0	0	30	—
Admission labs	Platelets (10^9/L)	data.platelets_10e9_l	493	1	0.2	0	0	492	—
Admission labs	Creatinine (mg/dL)	data.creatinine_mg_dl	493	3	0.6	0	0	490	—
Admission labs	Lactate (mmol/L)	data.lactate_mmol_l	493	345	70	0	0	148	—
Derived outcomes (paired deltas)	Δ contextual guardrail penalty (LLM − clinician)	endpoints.delta_guardrail_penalty	493	0	0	0	0	493	Key secondary; computed for all paired admissions; many ties
Derived outcomes (paired deltas)	Δ empiric antibiotic cost 24 h (LLM − clinician), EUR	endpoints.delta_empiric_cost_24h_eur_median_prices	493	0	0	0	0	493	Drug acquisition only; fixed unit prices; computed for all paired admissions
Derived outcomes (paired deltas)	Δ empiric antibiotic cost 72 h (continued-therapy subset), EUR	endpoints.delta_empiric_cost_72h_eur_median_prices_true	493	0	0	170	34.5	323	Defined only if empiric therapy continued to 72 h; outside subset = not applicable
Derived outcomes (paired deltas)	Δ DDD/24 h (LLM − clinician)	endpoints.ΔDDD/24h	493	0	0	0	0	493	ATC/DDD-based; computed for all paired admissions
Derived outcomes (paired deltas)	Δ AWaRe mean score (LLM − clinician)	endpoints.delta_aware_mean	493	0	0	0	0	493	Derived from regimen-level AWaRe mapping; supplementary
Derived outcomes (paired deltas)	Δ AWaRe max score (LLM − clinician)	endpoints.delta_aware_max	493	0	0	0	0	493	Derived from regimen-level AWaRe mapping; supplementary
Microbiology (paired coverage)	Microbiology-evaluable paired subset for active coverage endpoint	endpoints.clin_empiric_active_vs_index + endpoints.ai_empiric_active_vs_index	493	0	0	335	68	158	Nonevaluable = no culture and/or no interpretable susceptibility allowing paired classification; 9 indicates nonevaluable (not missing)
