# Supplementary material for: Large Language Model Recommendations for Empiric Antibiotics Versus Clinician Prescribing: A Non-Interventional Paired Retrospective Antimicrobial Stewardship Analysis
Source: Antibiotics (Basel). 2026 Apr 2;15(4):368. doi: 10.3390/antibiotics15040368 (PMC13113701; doi:10.3390/antibiotics15040368)
Supplement: Supplementary file 1 [file antibiotics-15-00368-s001.zip › Table_S07_Concordance_Summary.csv]

metric	n	pct
Exact identical regimen set	57	11.6
Discordant (not identical set)	436	88.4
Same primary agent (drug_1)	137	27.8
Any overlap (llm∩Clin>=1)	148	30
No overlap (llm∩Clin=0)	345	70
Agreement label: No overlap	345	70
Agreement label: Same primary agent	80	16.2
Agreement label: Identical regimen	57	11.6
Agreement label: Partial overlap	11	2.2
