# Supplementary material for: Large Language Model Recommendations for Empiric Antibiotics Versus Clinician Prescribing: A Non-Interventional Paired Retrospective Antimicrobial Stewardship Analysis
Source: Antibiotics (Basel). 2026 Apr 2;15(4):368. doi: 10.3390/antibiotics15040368 (PMC13113701; doi:10.3390/antibiotics15040368)
Supplement: Supplementary file 1 [file antibiotics-15-00368-s001.zip › Table_S08_MicroEvaluable_SuccessComposite.csv]

n	n00	n01	n10	n11	rd	matched_or	matched_or_ci_lo	matched_or_ci_hi	p_mcnemar_exact	endpoint	n_evaluable_pairs	clin_success_rate	llm_success_rate	clin_active_rate	llm_active_rate	clin_any_violation_rate	llm_any_violation_rate
158	48	45	11	54	0.215189873	3.956521739	2.071893067	7.555440251	5.38E-06	Micro-evaluable success: active AND no contextual violation	158	0.411392405	0.626582278	0.613924051	0.696202532	0.253164557	0.094936709
