# Supplementary material for: Large Language Model Recommendations for Empiric Antibiotics Versus Clinician Prescribing: A Non-Interventional Paired Retrospective Antimicrobial Stewardship Analysis
Source: Antibiotics (Basel). 2026 Apr 2;15(4):368. doi: 10.3390/antibiotics15040368 (PMC13113701; doi:10.3390/antibiotics15040368)
Supplement: Supplementary file 1 [file antibiotics-15-00368-s001.zip › Table_S09_GuardrailComponents_PairedBinary.csv]

n	n00	n01	n10	n11	rd	matched_or	matched_or_ci_lo	matched_or_ci_hi	p_mcnemar_exact	component
493.0	448.0	6.0	36.0	3.0	-0.060851926977687626	0.1780821917808219	0.07730977659209401	0.41021030492415833	2.8288777684792876e-06	carb_violation
493.0	461.0	1.0	30.0	1.0	-0.058823529411764705	0.04918032786885246	0.009547508631869088	0.25333359125901317	2.9802322387695312e-08	aps_violation
493.0	444.0	13.0	32.0	4.0	-0.038539553752535496	0.4153846153846154	0.22020663684253214	0.78355666828339	0.006608822842281368	mrsa_violation
