# Supplementary material for: Large Language Model Recommendations for Empiric Antibiotics Versus Clinician Prescribing: A Non-Interventional Paired Retrospective Antimicrobial Stewardship Analysis
Source: Antibiotics (Basel). 2026 Apr 2;15(4):368. doi: 10.3390/antibiotics15040368 (PMC13113701; doi:10.3390/antibiotics15040368)
Supplement: Supplementary file 1 [file antibiotics-15-00368-s001.zip › Table_S10a_AWaRe_Binaries.csv]

n	n00	n01	n10	n11	rd	matched_or	matched_or_ci_lo	matched_or_ci_hi	p_mcnemar_exact	endpoint
493.0	1.0	50.0	13.0	429.0	0.07505070993914807	3.740740740740741	2.0518777339452674	6.819675976761118	3.0159520846423375e-06	WR_any (Watch/Reserve in regimen)
493.0	433.0	9.0	51.0	0.0	-0.08519269776876268	0.18446601941747573	0.0923315985378188	0.368538104599054	3.085035609438902e-08	Access-only regimen
