# Supplementary material for: Large Language Model Recommendations for Empiric Antibiotics Versus Clinician Prescribing: A Non-Interventional Paired Retrospective Antimicrobial Stewardship Analysis
Source: Antibiotics (Basel). 2026 Apr 2;15(4):368. doi: 10.3390/antibiotics15040368 (PMC13113701; doi:10.3390/antibiotics15040368)
Supplement: Supplementary file 1 [file antibiotics-15-00368-s001.zip › Table_S10b_AWaRe_Transitions.csv]

clin_category	No antibiotic	Access-only	Watch-only	Access+Watch	Any Reserve
No antibiotic	0	0	0	0	0
Access-only	1	0	50	0	0
Watch-only	4	8	378	0	0
Access+Watch	0	1	29	0	0
Any Reserve	0	0	22	0	0
