# Supplementary material for: Large Language Model Recommendations for Empiric Antibiotics Versus Clinician Prescribing: A Non-Interventional Paired Retrospective Antimicrobial Stewardship Analysis
Source: Antibiotics (Basel). 2026 Apr 2;15(4):368. doi: 10.3390/antibiotics15040368 (PMC13113701; doi:10.3390/antibiotics15040368)
Supplement: Supplementary file 1 [file antibiotics-15-00368-s001.zip › Table_S10c_AWaRe_Unmapped_QC.csv]

arm	total_codes_nonempty_n	unmapped_codes_nonempty_n	unmapped_rate_nonempty	mapping_size	aware_col
clinician	630	0	0	64	aware_group
llm	751	0	0	64	aware_group
