# Supplementary material for: Large Language Model Recommendations for Empiric Antibiotics Versus Clinician Prescribing: A Non-Interventional Paired Retrospective Antimicrobial Stewardship Analysis
Source: Antibiotics (Basel). 2026 Apr 2;15(4):368. doi: 10.3390/antibiotics15040368 (PMC13113701; doi:10.3390/antibiotics15040368)
Supplement: Supplementary file 1 [file antibiotics-15-00368-s001.zip › Table_S11_LowRisk_Subgroup.csv]

n	n00	n01	n10	n11	rd	matched_or	matched_or_ci_lo	matched_or_ci_hi	p_mcnemar_exact	endpoint	n_lowrisk	median	q1	q3	median_ci_lo	median_ci_hi	mean	sd	mean_ci_lo	mean_ci_hi	wilcoxon_stat	p_value	rank_biserial	improved_n	worsened_n	tied_n	sign_pos_n	sign_neg_n	sign_n_nontie	sign_p_value	fav_prop_among_nonties	fav_prop_ci_lo	fav_prop_ci_hi
71.0	37.0	1.0	31.0	2.0	-0.4225352112676056	0.047619047619047616	0.009255699176133702	0.24499215596723162	1.5366822481155396e-08	Low-risk: any broad-spectrum class used	71.0
71.0	37.0	1.0	32.0	1.0	-0.43661971830985913	0.046153846153846156	0.008981193645349736	0.23718200485476215	7.916241884231567e-09	Low-risk: any contextual guardrail violation	71.0
71.0										Low-risk subgroup: delta_guardrail_penalty_context	71.0	0.0	-1.0	0.0	-1.0	0.0	-0.676056338028169	1.0110058341971544	-0.9154929577464789	-0.4647887323943662	51.0	7.569636938727397e-08	-0.9536541889483066	32.0	1.0	38.0	1.0	32.0	33.0	7.916241884231567e-09	0.9696969696969697	0.8424060277275032	0.9992330879249276
