# Supplementary material for: Large Language Model Recommendations for Empiric Antibiotics Versus Clinician Prescribing: A Non-Interventional Paired Retrospective Antimicrobial Stewardship Analysis
Source: Antibiotics (Basel). 2026 Apr 2;15(4):368. doi: 10.3390/antibiotics15040368 (PMC13113701; doi:10.3390/antibiotics15040368)
Supplement: Supplementary file 1 [file antibiotics-15-00368-s001.zip › Table_S12.csv]

Endpoint (LLM − clinician)	Analysis population	N	Median	IQR (Q1–Q3)	Bootstrap median 95% CI	Wilcoxon signed-rank p	Sign test p (non-tied pairs)	Holm-adjusted p (m=6)	Holm family size (m)	Notes
Δ contextual guardrail penalty (LLM − clinician) [key secondary]	Full cohort (N=493)	493	0	0 to 0	0 to 0	9.48e-11	3.47e-11	4.74e-10	6	Key secondary; ties handled per prespecification.
Δ empiric antibiotic cost at 24 h (LLM − clinician), EUR	Full cohort (N=493)	493	-1.434755	-9.795373 to 0.567802	-4.094507 to -0.067458	2.80e-13	6.41e-7	1.68e-12	6	Prespecified paired-delta family member.
Δ empiric antibiotic cost at 72 h (LLM − clinician), EUR (continued-therapy subset)	72h continued-therapy subset (N=323)	323	-9.681724	-23.922434 to 1.703405	-13.434685 to -0.669665	2.34e-10	2.59e-6	9.36e-10	6	Prespecified paired-delta family member.
Δ AWaRe mean score (LLM − clinician)	Full cohort (N=493)	493	0	0 to 0	0 to 0	4.01e-5	7.52e-5	0.0001	6	Prespecified paired-delta family member.
Δ AWaRe max score (LLM − clinician)	Full cohort (N=493)	493	0	0 to 0	0 to 0	0.1439	0.1606	0.1696	6	Prespecified paired-delta family member.
Δ DDD/24 h (LLM − clinician)	Full cohort (N=493)	493	0	-0.5 to 1	0 to 0.142857	0.0848	0.0112	0.1696	6	Prespecified paired-delta family member.
